# Supplementary material for: The DNA barcode reveals cryptic diversity and a new record for the genus Leporinus (Characiformes, Anostomidae) in the hydrographic basins of central northern Brazil
Source: PeerJ. 2023 May 25;11:e15184. doi: 10.7717/peerj.15184 (PMC10225125; doi:10.7717/peerj.15184)
Supplement: Supplemental Information 5 — The sequence data is also available at GenBank: OP781850 to OP781884, OP782222 to OP782283, OP782350 to OP7882375 and OP782385 to OP782418. [file peerj-11-15184-s005.fas]

>OP781850_Leporinus_piau_Bacia Itapecuru
CCCTCAGCCTCCTAATTCGAGCAGAGCTAAGCCAACCCGGGTCCCTTCTAGGTGACGACC
AAATTTATAATGTTATCGTTACCGCACACGCTTTCGTAATAATCTTCTTCATAGTAATGC
CAATTATAATTGGGGGCTTTGGAAACTGATTAATCCCACTAATGATTGGTGCGCCCGACA
TGGCATTTCCACGAATAAATAACATAAGCTTCTGACTTCTACCCCCATCCTTTCTCCTCC
TACTAGCATCTTCCGGAGTAGAAGCCGGAGCCGGAACAGGTTGAACTGTATATCCGCCGC
TTGCTGGAAACTTAGCCCATGCAGGTGCTTCCGTTGACCTTACCATCTTCTCCCTTCATC
TCGCCGGTGTCTCCTCCATTCTTGGGGCTATTAATTTTATTACAACGATTATTAACATAA
AACCTCCAGCCATCTCACAATATCAAACCCCTTTATTTGTCTGAGCCGTCCTAATTACAG
CGGTACTCCTCCTCCTCTCACTACCTGTTCTAGCTGCCGGAATTACTATACTTCTAACAG
ACCGAAATCTTAATACCACATTCTTCGACCCGGCGGGAGGAGGAGACCCAATTCTCTACC
AACACCTATTCTGATTCTTT
>OP781851_Leporinus_piau_Bacia Itapecuru
CCCTCAGCCTCCTAATTCGAGCAGAGCTAAGCCAACCCGGGTCCCTTCTAGGTGACGACC
AAATTTATAATGTTATCGTTACCGCACACGCTTTCGTAATAATCTTCTTCATAGTAATGC
CAATTATAATTGGGGGCTTTGGAAACTGATTAATCCCACTAATGATTGGTGCGCCCGACA
TGGCATTTCCACGAATAAATAACATAAGCTTCTGACTTCTACCCCCATCCTTTCTCCTCC
TACTAGCATCTTCCGGAGTAGAAGCCGGAGCCGGAACAGGTTGAACTGTATATCCGCCGC
TTGCTGGAAACTTAGCCCATGCAGGTGCTTCCGTTGACCTTACCATCTTCTCCCTTCATC
TCGCCGGTGTCTCCTCCATTCTTGGGGCTATTAATTTTATTACAACGATTATTAACATAA
AACCTCCAGCCATCTCACAATATCAAACCCCTTTATTTGTCTGAGCCGTCCTAATTACAG
CGGTACTCCTCCTCCTCTCACTACCTGTTCTAGCTGCCGGAATTACTATACTTCTAACAG
ACCGAAATCTTAATACCACATTCTTCGACCCGGCGGGAGGAGGAGACCCAATTCTCTACC
AACACCTATTCTGATTCTTT
>OP781852_Leporinus_piau_Bacia Itapecuru
CCCTCAGCCTCCTAATTCGAGCAGAGCTAAGCCAACCCGGGTCCCTTCTAGGTGACGACC
AAATTTATAATGTTATCGTTACCGCACACGCTTTCGTAATAATCTTCTTCATAGTAATGC
CAATTATAATTGGGGGCTTTGGAAACTGATTAATCCCACTAATGATTGGTGCGCCCGACA
TGGCATTTCCACGAATAAATAACATAAGCTTCTGACTTCTACCCCCATCCTTTCTCCTCC
TACTAGCATCTTCCGGAGTAGAAGCCGGAGCCGGAACAGGTTGAACTGTATATCCGCCGC
TTGCTGGAAACTTAGCCCATGCAGGTGCTTCCGTTGACCTTACCATCTTCTCCCTTCATC
TCGCCGGTGTCTCCTCCATTCTTGGGGCTATTAATTTTATTACAACGATTATTAACATAA
AACCTCCAGCCATCTCACAATATCAAACCCCTTTATTTGTCTGAGCCGTCCTAATTACAG
CGGTACTCCTCCTCCTCTCACTACCTGTTCTAGCTGCCGGAATTACTATACTTCTAACAG
ACCGAAATCTTAATACCACATTCTTCGACCCGGCGGGAGGAGGAGACCCAATTCTCTACC
AACACCTATTCTGATTCTTT
>OP781853_Leporinus_piau_Bacia Itapecuru
CCCTCAGCCTCCTAATTCGAGCAGAGCTAAGCCAACCCGGGTCCCTTCTAGGTGACGACC
AAATTTATAATGTTATCGTTACCGCACACGCTTTCGTAATAATCTTCTTCATAGTAATGC
CAATTATAATTGGGGGCTTTGGAAACTGATTAATCCCACTAATGATTGGTGCGCCCGACA
TGGCATTTCCACGAATAAATAACATAAGCTTCTGACTTCTACCCCCATCCTTTCTCCTCC
TACTAGCATCTTCCGGAGTAGAAGCCGGAGCCGGAACAGGTTGAACTGTATATCCGCCGC
TTGCTGGAAACTTAGCCCATGCAGGTGCTTCCGTTGACCTTACCATCTTCTCCCTTCATC
TCGCCGGTGTCTCCTCCATTCTTGGGGCTATTAATTTTATTACAACGATTATTAACATAA
AACCTCCAGCCATCTCACAATATCAAACCCCTTTATTTGTCTGAGCCGTCCTAATTACAG
CGGTACTCCTCCTCCTCTCACTACCTGTTCTAGCTGCCGGAATTACTATACTTCTAACAG
ACCGAAATCTTAATACCACATTCTTCGACCCGGCGGGAGGAGGAGACCCAATTCTCTACC
AACACCTATTCTGATTCTTT
>OP781854_Leporinus_piau_Bacia Itapecuru
CCCTCAGCCTCCTAATTCGAGCAGAGCTAAGCCAACCCGGGTCCCTTCTAGGTGACGACC
AAATTTATAATGTTATCGTTACCGCACACGCTTTCGTAATAATCTTCTTCATAGTAATGC
CAATTATAATTGGGGGCTTTGGAAACTGATTAATCCCACTAATGATTGGTGCGCCCGACA
TGGCATTTCCACGAATAAATAACATAAGCTTCTGACTTCTACCCCCATCCTTTCTCCTCC
TACTAGCATCTTCCGGAGTAGAAGCCGGAGCCGGAACAGGTTGAACTGTATATCCGCCGC
TTGCTGGAAACTTAGCCCATGCAGGTGCTTCCGTTGACCTTACCATCTTCTCCCTTCATC
TCGCCGGTGTCTCCTCCATTCTTGGGGCTATTAATTTTATTACAACGATTATTAACATAA
AACCTCCAGCCATCTCACAATATCAAACCCCTTTATTTGTCTGAGCCGTCCTAATTACAG
CGGTACTCCTCCTCCTCTCACTACCTGTTCTAGCTGCCGGAATTACTATACTTCTAACAG
ACCGAAATCTTAATACCACATTCTTCGACCCGGCGGGAGGAGGAGACCCAATTCTCTACC
AACACCTATTCTGATTCTTT
>OP781855_Leporinus_piau_Bacia Itapecuru
CCCTCAGCCTCCTAATTCGAGCAGAGCTAAGCCAACCCGGGTCCCTTCTAGGTGACGACC
AAATTTATAATGTTATCGTTACCGCACACGCTTTCGTAATAATCTTCTTCATAGTAATGC
CAATTATAATTGGGGGCTTTGGAAACTGATTAATCCCACTAATGATTGGTGCGCCCGACA
TGGCATTTCCACGAATAAATAACATAAGCTTCTGACTTCTACCCCCATCCTTTCTCCTCC
TACTAGCATCTTCCGGAGTAGAAGCCGGAGCCGGAACAGGTTGAACTGTATATCCGCCGC
TTGCTGGAAACTTAGCCCATGCAGGTGCTTCCGTTGACCTTACCATCTTCTCCCTTCATC
TCGCCGGTGTCTCCTCCATTCTTGGGGCTATTAATTTTATTACAACGATTATTAACATAA
AACCTCCAGCCATCTCACAATATCAAACCCCTTTATTTGTCTGAGCCGTCCTAATTACAG
CGGTACTCCTCCTCCTCTCACTACCTGTTCTAGCTGCCGGAATTACTATACTTCTAACAG
ACCGAAATCTTAATACCACATTCTTCGACCCGGCGGGAGGAGGAGACCCAATTCTCTACC
AACACCTATTCTGATTCTTT
>OP781856_Leporinus_piau_Bacia Itapecuru
CCCTCAGCCTCCTAATTCGAGCAGAGCTAAGCCAACCCGGGTCCCTTCTAGGTGACGACC
AAATTTATAATGTTATCGTTACCGCACACGCTTTCGTAATAATCTTCTTCATAGTAATGC
CAATTATAATTGGGGGCTTTGGAAACTGATTAATCCCACTAATGATTGGTGCGCCCGACA
TGGCATTTCCACGAATAAATAACATAAGCTTCTGACTTCTACCCCCATCCTTTCTCCTCC
TACTAGCATCTTCCGGAGTAGAAGCCGGAGCCGGAACAGGTTGAACTGTATATCCGCCGC
TTGCTGGAAACTTAGCCCATGCAGGTGCTTCCGTTGACCTTACCATCTTCTCCCTTCATC
TCGCCGGTGTCTCCTCCATTCTTGGGGCTATTAATTTTATTACAACGATTATTAACATAA
AACCTCCAGCCATCTCACAATATCAAACCCCTTTATTTGTCTGAGCCGTCCTAATTACAG
CGGTACTCCTCCTCCTCTCACTACCTGTTCTAGCTGCCGGAATTACTATACTTCTAACAG
ACCGAAATCTTAATACCACATTCTTCGACCCGGCGGGAGGAGGAGACCCAATTCTCTACC
AACACCTATTCTGATTCTTT
>OP781857_Leporinus_piau_Bacia Itapecuru
CCCTCAGCCTCCTAATTCGAGCAGAGCTAAGCCAACCCGGGTCCCTTCTAGGTGACGACC
AAATTTATAATGTTATCGTTACCGCACACGCTTTCGTAATAATCTTCTTCATAGTAATGC
CAATTATAATTGGGGGCTTTGGAAACTGATTAATCCCACTAATGATTGGTGCGCCCGACA
TGGCATTTCCACGAATAAATAACATAAGCTTCTGACTTCTACCCCCATCCTTTCTCCTCC
TACTAGCATCTTCCGGAGTAGAAGCCGGAGCCGGAACAGGTTGAACTGTATATCCGCCGC
TTGCTGGAAACTTAGCCCATGCAGGTGCTTCCGTTGACCTTACCATCTTCTCCCTTCATC
TCGCCGGTGTCTCCTCCATTCTTGGGGCTATTAATTTTATTACAACGATTATTAACATAA
AACCTCCAGCCATCTCACAATATCAAACCCCTTTATTTGTCTGAGCCGTCCTAATTACAG
CGGTACTCCTCCTCCTCTCACTACCTGTTCTAGCTGCCGGAATTACTATACTTCTAACAG
ACCGAAATCTTAATACCACATTCTTCGACCCGGCGGGAGGAGGAGACCCAATTCTCTACC
AACACCTATTCTGATTCTTT
>OP781858_Leporinus_piau_Bacia Itapecuru
CCCTCAGCCTCCTAATTCGAGCAGAGCTAAGCCAACCCGGGTCCCTTCTAGGTGACGACC
AAATTTATAATGTTATCGTTACCGCACACGCTTTCGTAATAATCTTCTTCATAGTAATGC
CAATTATAATTGGGGGCTTTGGAAACTGATTAATCCCACTAATGATTGGTGCGCCCGACA
TGGCATTTCCACGAATAAATAACATAAGCTTCTGACTTCTACCCCCATCCTTTCTCCTCC
TACTAGCATCTTCCGGAGTAGAAGCCGGAGCCGGAACAGGTTGAACTGTATATCCGCCGC
TTGCTGGAAACTTAGCCCATGCAGGTGCTTCCGTTGACCTTACCATCTTCTCCCTTCATC
TCGCCGGTGTCTCCTCCATTCTTGGGGCTATTAATTTTATTACAACGATTATTAACATAA
AACCTCCAGCCATCTCACAATATCAAACCCCTTTATTTGTCTGAGCCGTCCTAATTACAG
CGGTACTCCTCCTCCTCTCACTACCTGTTCTAGCTGCCGGAATTACTATACTTCTAACAG
ACCGAAATCTTAATACCACATTCTTCGACCCGGCGGGAGGAGGAGACCCAATTCTCTACC
AACACCTATTCTGATTCTTT
>OP781859_Leporinus_piau_Bacia Itapecuru
CCCTCAGCCTCCTAATTCGAGCAGAGCTAAGCCAACCCGGGTCCCTTCTAGGTGACGACC
AAATTTATAATGTTATCGTTACCGCACACGCTTTCGTAATAATCTTCTTCATAGTAATGC
CAATTATAATTGGGGGCTTTGGAAACTGATTAATCCCACTAATGATTGGTGCGCCCGACA
TGGCATTTCCACGAATAAATAACATAAGCTTCTGACTTCTACCCCCATCCTTTCTCCTCC
TACTAGCATCTTCCGGAGTAGAAGCCGGAGCCGGAACAGGTTGAACTGTATATCCGCCGC
TTGCTGGAAACTTAGCCCATGCAGGTGCTTCCGTTGACCTTACCATCTTCTCCCTTCATC
TCGCCGGTGTCTCCTCCATTCTTGGGGCTATTAATTTTATTACAACGATTATTAACATAA
AACCTCCAGCCATCTCACAATATCAAACCCCTTTATTTGTCTGAGCCGTCCTAATTACAG
CGGTACTCCTCCTCCTCTCACTACCTGTTCTAGCTGCCGGAATTACTATACTTCTAACAG
ACCGAAATCTTAATACCACATTCTTCGACCCGGCGGGAGGAGGAGACCCAATTCTCTACC
AACACCTATTCTGATTCTTT
>OP781860_Leporinus_piau_Bacia Itapecuru
CCCTCAGCCTCCTAATTCGAGCAGAGCTAAGCCAACCCGGGTCCCTTCTAGGTGACGACC
AAATTTATAATGTTATCGTTACCGCACACGCTTTCGTAATAATCTTCTTCATAGTAATGC
CAATTATAATTGGGGGCTTTGGAAACTGATTAATCCCACTAATGATTGGTGCGCCCGACA
TGGCATTTCCACGAATAAATAACATAAGCTTCTGACTTCTACCCCCATCCTTTCTCCTCC
TACTAGCATCTTCCGGAGTAGAAGCCGGAGCCGGAACAGGTTGAACTGTATATCCGCCGC
TTGCTGGAAACTTAGCCCATGCAGGTGCTTCCGTTGACCTTACCATCTTCTCCCTTCATC
TCGCCGGTGTCTCCTCCATTCTTGGGGCTATTAATTTTATTACAACGATTATTAACATAA
AACCTCCAGCCATCTCACAATATCAAACCCCTTTATTTGTCTGAGCCGTCCTAATTACAG
CGGTACTCCTCCTCCTCTCACTACCTGTTCTAGCTGCCGGAATTACTATACTTCTAACAG
ACCGAAATCTTAATACCACATTCTTCGACCCGGCGGGAGGAGGAGACCCAATTCTCTACC
AACACCTATTCTGATTCTTT
>OP781861_Leporinus_piau_Bacia Itapecuru
CCCTCAGCCTCCTAATTCGAGCAGAGCTAAGCCAACCCGGGTCCCTTCTAGGTGACGACC
AAATTTATAATGTTATCGTTACCGCACACGCTTTCGTAATAATCTTCTTCATAGTAATGC
CAATTATAATTGGGGGCTTTGGAAACTGATTAATCCCACTAATGATTGGTGCGCCCGACA
TGGCATTTCCACGAATAAATAACATAAGCTTCTGACTTCTACCCCCATCCTTTCTCCTCC
TACTAGCATCTTCCGGAGTAGAAGCCGGAGCCGGAACAGGTTGAACTGTATATCCGCCGC
TTGCTGGAAACTTAGCCCATGCAGGTGCTTCCGTTGACCTTACCATCTTCTCCCTTCATC
TCGCCGGTGTCTCCTCCATTCTTGGGGCTATTAATTTTATTACAACGATTATTAACATAA
AACCTCCAGCCATCTCACAATATCAAACCCCTTTATTTGTCTGAGCCGTCCTAATTACAG
CGGTACTCCTCCTCCTCTCACTACCTGTTCTAGCTGCCGGAATTACTATACTTCTAACAG
ACCGAAATCTTAATACCACATTCTTCGACCCGGCGGGAGGAGGAGACCCAATTCTCTACC
AACACCTATTCTGATTCTTT
>OP781862_Leporinus_piau_Bacia Itapecuru
CCCTCAGCCTCCTAATTCGAGCAGAGCTAAGCCAACCCGGGTCCCTTCTAGGTGACGACC
AAATTTATAATGTTATCGTTACCGCACACGCTTTCGTAATAATCTTCTTCATAGTAATGC
CAATTATAATTGGGGGCTTTGGAAACTGATTAATCCCACTAATGATTGGTGCGCCCGACA
TGGCATTTCCACGAATAAATAACATAAGCTTCTGACTTCTACCCCCATCCTTTCTCCTCC
TACTAGCATCTTCCGGAGTAGAAGCCGGAGCCGGAACAGGTTGAACTGTATATCCGCCGC
TTGCTGGAAACTTAGCCCATGCAGGTGCTTCCGTTGACCTTACCATCTTCTCCCTTCATC
TCGCCGGTGTCTCCTCCATTCTTGGGGCTATTAATTTTATTACAACGATTATTAACATAA
AACCTCCAGCCATCTCACAATATCAAACCCCTTTATTTGTCTGAGCCGTCCTAATTACAG
CGGTACTCCTCCTCCTCTCACTACCTGTTCTAGCTGCCGGAATTACTATACTTCTAACAG
ACCGAAATCTTAATACCACATTCTTCGACCCGGCGGGAGGAGGAGACCCAATTCTCTACC
AACACCTATTCTGATTCTTT
>OP781863_Leporinus_piau_Bacia Itapecuru
CCCTCAGCCTCCTAATTCGAGCAGAGCTAAGCCAACCCGGGTCCCTTCTAGGTGACGACC
AAATTTATAATGTTATCGTTACCGCACACGCTTTCGTAATAATCTTCTTCATAGTAATGC
CAATTATAATTGGGGGCTTTGGAAACTGATTAATCCCACTAATGATTGGTGCGCCCGACA
TGGCATTTCCACGAATAAATAACATAAGCTTCTGACTTCTACCCCCATCCTTTCTCCTCC
TACTAGCATCTTCCGGAGTAGAAGCCGGAGCCGGAACAGGTTGAACTGTATATCCGCCGC
TTGCTGGAAACTTAGCCCATGCAGGTGCTTCCGTTGACCTTACCATCTTCTCCCTTCATC
TCGCCGGTGTCTCCTCCATTCTTGGGGCTATTAATTTTATTACAACGATTATTAACATAA
AACCTCCAGCCATCTCACAATATCAAACCCCTTTATTTGTCTGAGCCGTCCTAATTACAG
CGGTACTCCTCCTCCTCTCACTACCTGTTCTAGCTGCCGGAATTACTATACTTCTAACAG
ACCGAAATCTTAATACCACATTCTTCGACCCGGCGGGAGGAGGAGACCCAATTCTCTACC
AACACCTATTCTGATTCTTT
>OP781864_Leporinus_piau_Bacia Itapecuru
CCCTCAGCCTCCTAATTCGAGCAGAGCTAAGCCAACCCGGGTCCCTTCTAGGTGACGACC
AAATTTATAATGTTATCGTTACCGCACACGCTTTCGTAATAATCTTCTTCATAGTAATGC
CAATTATAATTGGGGGCTTTGGAAACTGATTAATCCCACTAATGATTGGTGCGCCCGACA
TGGCATTTCCACGAATAAATAACATAAGCTTCTGACTTCTACCCCCATCCTTTCTCCTCC
TACTAGCATCTTCCGGAGTAGAAGCCGGAGCCGGAACAGGTTGAACTGTATATCCGCCGC
TTGCTGGAAACTTAGCCCATGCAGGTGCTTCCGTTGACCTTACCATCTTCTCCCTTCATC
TCGCCGGTGTCTCCTCCATTCTTGGGGCTATTAATTTTATTACAACGATTATTAACATAA
AACCTCCAGCCATCTCACAATATCAAACCCCTTTATTTGTCTGAGCCGTCCTAATTACAG
CGGTACTCCTCCTCCTCTCACTACCTGTTCTAGCTGCCGGAATTACTATACTTCTAACAG
ACCGAAATCTTAATACCACATTCTTCGACCCGGCGGGAGGAGGAGACCCAATTCTCTACC
AACACCTATTCTGATTCTTT
>OP781865_Leporinus_piau_Bacia Itapecuru
CCCTCAGCCTCCTAATTCGAGCAGAGCTAAGCCAACCCGGGTCCCTTCTAGGTGACGACC
AAATTTATAATGTTATCGTTACCGCACACGCTTTCGTAATAATCTTCTTCATAGTAATGC
CAATTATAATTGGGGGCTTTGGAAACTGATTAATCCCACTAATGATTGGTGCGCCCGACA
TGGCATTTCCACGAATAAATAACATAAGCTTCTGACTTCTACCCCCATCCTTTCTCCTCC
TACTAGCATCTTCCGGAGTAGAAGCCGGAGCCGGAACAGGTTGAACTGTATATCCGCCGC
TTGCTGGAAACTTAGCCCATGCAGGTGCTTCCGTTGACCTTACCATCTTCTCCCTTCATC
TCGCCGGTGTCTCCTCCATTCTTGGGGCTATTAATTTTATTACAACGATTATTAACATAA
AACCTCCAGCCATCTCACAATATCAAACCCCTTTATTTGTCTGAGCCGTCCTAATTACAG
CGGTACTCCTCCTCCTCTCACTACCTGTTCTAGCTGCCGGAATTACTATACTTCTAACAG
ACCGAAATCTTAATACCACATTCTTCGACCCGGCGGGAGGAGGAGACCCAATTCTCTACC
AACACCTATTCTGATTCTTT
>OP781866_Leporinus_piau_Bacia Itapecuru
CCCTCAGCCTACTAATTCGAGCAGAGCTAAGCCAACCCGGGTCCCTTCTAGGTGACGACC
AAATTTATAATGTTATCGTTACCGCACACGCTTTCGTAATAATCTTCTTCATAGTAATGC
CAATTATAATTGGGGGCTTTGGAAACTGATTAATCCCACTAATGATTGGTGCGCCCGACA
TGGCATTTCCACGAATAAATAACATAAGCTTCTGACTTCTACCCCCATCCTTTCTCCTCC
TACTAGCATCTTCCGGAGTAGAAGCCGGAGCCGGAACAGGTTGAACTGTATATCCGCCGC
TTGCTGGAAACTTAGCCCATGCAGGTGCTTCCGTTGACCTTACCATCTTCTCCCTTCATC
TCGCCGGTGTCTCCTCCATTCTTGGGGCTATTAATTTTATTACAACGATTATTAACATAA
AACCTCCAGCCATCTCACAATATCAAACCCCTTTATTTGTCTGAGCCGTCCTAATTACAG
CGGTACTCCTCCTCCTCTCACTACCTGTTCTAGCTGCCGGAATTACTATACTTCTAACAG
ACCGAAATCTTAATACCACATTCTTCGACCCGGCGGGAGGAGGAGACCCAATTCTCTACC
AACACCTATTCTGATTCTTT
>OP781867_Leporinus_piau_Bacia Itapecuru
CCCTCAGCCTCCTAATTCGAGCAGAGCTAAGCCAACCCGGGTCCCTTCTAGGTGACGACC
AAATTTATAATGTTATCGTTACCGCACACGCTTTCGTAATAATCTTCTTCATAGTAATGC
CAATTATAATTGGGGGCTTTGGAAACTGATTAATCCCACTAATGATTGGTGCGCCCGACA
TGGCATTTCCACGAATAAATAACATAAGCTTCTGACTTCTACCCCCATCCTTTCTCCTCC
TACTAGCATCTTCCGGAGTAGAAGCCGGAGCCGGAACAGGTTGAACTGTATATCCGCCGC
TTGCTGGAAACTTAGCCCATGCAGGTGCTTCCGTTGACCTTACCATCTTCTCCCTTCATC
TCGCCGGTGTCTCCTCCATTCTTGGGGCTATTAATTTTATTACAACGATTATTAACATAA
AACCTCCAGCCATCTCACAATATCAAACCCCTTTATTTGTCTGAGCCGTCCTAATTACAG
CGGTACTCCTCCTCCTCTCACTACCTGTTCTAGCTGCCGGAATTACTATACTTCTAACAG
ACCGAAATCTTAATACCACATTCTTCGACCCGGCGGGAGGAGGAGACCCAATTCTCTACC
AACACCTATTCTGATTCTTT
>OP781868_Leporinus_piau_Bacia Itapecuru
CCCTCAGCCTCCTAATTCGAGCAGAGCTAAGCCAACCCGGGTCCCTTCTAGGTGACGACC
AAATTTATAATGTTATCGTTACCGCACACGCTTTCGTAATAATCTTCTTCATAGTAATGC
CAATTATAATTGGGGGCTTTGGAAACTGATTAATCCCACTAATGATTGGTGCGCCCGACA
TGGCATTTCCACGAATAAATAACATAAGCTTCTGACTTCTACCCCCATCCTTTCTCCTCC
TACTAGCATCTTCCGGAGTAGAAGCCGGAGCCGGAACAGGTTGAACTGTATATCCGCCGC
TTGCTGGAAACTTAGCCCATGCAGGTGCTTCCGTTGACCTTACCATCTTCTCCCTTCATC
TCGCCGGTGTCTCCTCCATTCTTGGGGCTATTAATTTTATTACAACGATTATTAACATAA
AACCTCCAGCCATCTCACAATATCAAACCCCTTTATTTGTCTGAGCCGTCCTAATTACAG
CGGTACTCCTCCTCCTCTCACTACCTGTTCTAGCTGCCGGAATTACTATACTTCTAACAG
ACCGAAATCTTAATACCACATTCTTCGACCCGGCGGGAGGAGGAGACCCAATTCTCTACC
AACACCTATTCTGATTCTTT
>OP781869_Leporinus_piau_Bacia Itapecuru
CCCTCAGCCTCCTAATTCGAGCAGAGCTAAGCCAACCCGGGTCCCTTCTAGGTGACGACC
AAATTTATAATGTTATCGTTACCGCACACGCTTTCGTAATAATCTTCTTCATAGTAATGC
CAATTATAATTGGGGGCTTTGGAAACTGATTAATCCCACTAATGATTGGTGCGCCCGACA
TGGCATTTCCACGAATAAATAACATAAGCTTCTGACTTCTACCCCCATCCTTTCTCCTCC
TACTAGCATCTTCCGGAGTAGAAGCCGGAGCCGGAACAGGTTGAACTGTATATCCGCCGC
TTGCTGGAAACTTAGCCCATGCAGGTGCTTCCGTTGACCTTACCATCTTCTCCCTTCATC
TCGCCGGTGTCTCCTCCATTCTTGGGGCTATTAATTTTATTACAACGATTATTAACATAA
AACCTCCAGCCATCTCACAATATCAAACCCCTTTATTTGTCTGAGCCGTCCTAATTACAG
CGGTACTCCTCCTCCTCTCACTACCTGTTCTAGCTGCCGGAATTACTATACTTCTAACAG
ACCGAAATCTTAATACCACATTCTTCGACCCGGCGGGAGGAGGAGACCCAATTCTCTACC
AACACCTATTCTGATTCTTT
>OP781870_Leporinus_piau_Bacia Itapecuru
CCCTCAGCCTCCTAATTCGAGCAGAGCTAAGCCAACCCGGGTCCCTTCTAGGTGACGACC
AAATTTATAATGTTATCGTTACCGCACACGCTTTCGTAATAATCTTCTTCATAGTAATGC
CAATTATAATTGGGGGCTTTGGAAACTGATTAATCCCACTAATGATTGGTGCACCCGACA
TGGCATTTCCACGAATAAATAACATAAGCTTCTGACTTCTACCCCCATCCTTTCTCCTCC
TACTAGCATCTTCCGGAGTAGAAGCCGGAGCCGGAACAGGTTGAACCGTATATCCGCCGC
TTGCCGGAAACTTAGCCCATGCAGGTGCTTCCGTTGACCTTACCATCTTCTCCCTTCATC
TCGCCGGTGTCTCCTCCATTCTTGGGGCTATTAATTTTATTACAACGATTATTAACATAA
AACCTCCAGCCATCTCACAATATCAAACCCCTTTATTTGTCTGAGCCGTCCTAATTACAG
CGGTACTCCTCCTCCTCTCACTACCTGTTCTAGCTGCCGGAATTACTATACTTCTAACAG
ACCGAAATCTTAATACCACATTCTTCGACCCGGCGGGAGGAGGAGACCCAATTCTCTACC
AACACCTATTCTGATTCTTT
>OP781871_Leporinus_piau_Bacia Itapecuru
CCCTCAGCCTCCTAATTCGAGCAGAGCTAAGCCAACCCGGGTCCCTTCTAGGTGACGACC
AAATTTATAATGTTATCGTTACCGCACACGCTTTCGTAATAATCTTCTTCATAGTAATGC
CAATTATAATTGGGGGCTTTGGAAACTGATTAATCCCACTAATGATTGGTGCGCCCGACA
TGGCATTTCCACGAATAAATAACATAAGCTTCTGACTTCTACCCCCATCCTTTCTCCTCC
TACTAGCATCTTCCGGAGTAGAAGCCGGAGCCGGAACAGGTTGAACTGTATATCCGCCGC
TTGCTGGAAACTTAGCCCATGCAGGTGCTTCCGTTGACCTTACCATCTTCTCCCTTCATC
TCGCCGGTGTCTCCTCCATTCTTGGGGCTATTAATTTTATTACAACGATTATTAACATAA
AACCTCCAGCCATCTCACAATATCAAACCCCTTTATTTGTCTGAGCCGTCCTAATTACAG
CGGTACTCCTCCTCCTCTCACTACCTGTTCTAGCTGCCGGAATTACTATACTTCTAACAG
ACCGAAATCTTAATACCACATTCTTCGACCCGGCGGGAGGAGGAGACCCAATTCTCTACC
AACACCTATTCTGATTCTTT
>OP781872_Leporinus_piau_Bacia Itapecuru
CCCTCAGCCTCCTAATTCGAGCAGAGCTAAGCCAACCCGGGTCCCTTCTAGGTGACGACC
AAATTTATAATGTTATCGTTACCGCACACGCTTTCGTAATAATCTTCTTCATAGTAATGC
CAATTATAATTGGGGGCTTTGGAAACTGATTAATCCCACTAATGATTGGTGCGCCCGACA
TGGCATTTCCACGAATAAATAACATAAGCTTCTGACTTCTACCCCCATCCTTTCTCCTCC
TACTAGCATCTTCCGGAGTAGAAGCCGGAGCCGGAACAGGTTGAACTGTATATCCGCCGC
TTGCTGGAAACTTAGCCCATGCAGGTGCTTCCGTTGACCTTACCATCTTCTCCCTTCATC
TCGCCGGTGTCTCCTCCATTCTTGGGGCTATTAATTTTATTACAACGATTATTAACATAA
AACCTCCAGCCATCTCACAATATCAAACCCCTTTATTTGTCTGAGCCGTCCTAATTACAG
CAGTACTCCTCCTCCTCTCACTACCTGTTCTAGCTGCCGGAATTACTATACTTCTAACAG
ACCGAAATCTTAATACCACATTCTTCGACCCGGCGGGAGGAGGAGACCCAATTCTCTACC
AACACCTATTCTGATTCTTT
>OP781873_Leporinus_piau_Bacia Itapecuru
CCCTCAGCCTCCTAATTCGAGCAGAGCTAAGCCAACCCGGGTCCCTTCTAGGTGACGACC
AAATTTATAATGTTATCGTTACCGCACACGCTTTCGTAATAATCTTCTTCATAGTAATGC
CAATTATAATTGGGGGCTTTGGAAACTGATTAATCCCACTAATGATTGGTGCGCCCGACA
TGGCATTTCCACGAATAAATAACATAAGCTTCTGACTTCTACCCCCATCCTTTCTCCTCC
TACTAGCATCTTCCGGAGTAGAAGCCGGAGCCGGAACAGGTTGAACTGTATATCCGCCGC
TTGCTGGAAACTTAGCCCATGCAGGTGCTTCCGTTGACCTTACCATCTTCTCCCTTCATC
TCGCCGGTGTCTCCTCCATTCTTGGGGCTATTAATTTTATTACAACGATTATTAACATAA
AACCTCCAGCCATCTCACAATATCAAACCCCTTTATTTGTCTGAGCCGTCCTAATTACAG
CGGTACTCCTCCTCCTCTCACTACCTGTTCTAGCTGCCGGAATTACTATACTTCTAACAG
ACCGAAATCTTAATACCACATTCTTCGACCCGGCGGGAGGAGGAGACCCAATTCTCTACC
AACACCTATTCTGATTCTTT
>OP781874_Leporinus_piau_Bacia Itapecuru
CCCTCAGCCTCCTAATTCGAGCAGAGCTAAGCCAACCCGGGTCCCTTCTAGGTGACGACC
AAATTTATAATGTTATCGTTACCGCACACGCTTTCGTAATAATCTTCTTCATAGTAATGC
CAATTATAATTGGGGGCTTTGGAAACTGATTAATCCCACTAATGATTGGTGCGCCCGACA
TGGCATTTCCACGAATAAATAACATAAGCTTCTGACTTCTACCCCCATCCTTTCTCCTCC
TACTAGCATCTTCCGGAGTAGAAGCCGGAGCCGGAACAGGTTGAACTGTATATCCGCCGC
TTGCTGGAAACTTAGCCCATGCAGGTGCTTCCGTTGACCTTACCATCTTCTCCCTTCATC
TCGCCGGTGTCTCCTCCATTCTTGGGGCTATTAATTTTATTACAACGATTATTAACATAA
AACCTCCAGCCATCTCACAATATCAAACCCCTTTATTTGTCTGAGCCGTCCTAATTACAG
CAGTACTCCTCCTCCTCTCACTACCTGTTCTAGCTGCCGGAATTACTATACTTCTAACAG
ACCGAAATCTTAATACCACATTCTTCGACCCGGCGGGAGGAGGAGACCCAATTCTCTACC
AACACCTATTCTGATTCTTT
>OP781875_Leporinus_piau_Bacia Itapecuru
CCCTCAGCCTACTAATTCGAGCAGAGCTAAGCCAACCCGGGTCCCTTCTAGGTGACGACC
AAATTTATAATGTTATCGTTACCGCACACGCTTTCGTAATAATCTTCTTCATAGTAATGC
CAATTATAATTGGGGGCTTTGGAAACTGATTAATCCCACTAATGATTGGTGCGCCCGACA
TGGCATTTCCACGAATAAATAACATAAGCTTCTGACTTCTACCCCCATCCTTTCTCCTCC
TACTAGCATCTTCCGGAGTAGAAGCCGGAGCCGGAACAGGTTGAACTGTATATCCGCCGC
TTGCTGGAAACTTAGCCCATGCAGGTGCTTCCGTTGACCTTACCATCTTCTCCCTTCATC
TCGCCGGTGTCTCCTCCATTCTTGGGGCTATTAATTTTATTACAACGATTATTAACATAA
AACCTCCAGCCATCTCACAATATCAAACCCCTTTATTTGTCTGAGCCGTCCTAATTACAG
CGGTACTCCTCCTCCTCTCACTACCTGTTCTAGCTGCCGGAATTACTATACTTCTAACAG
ACCGAAATCTTAATACCACATTCTTCGACCCGGCGGGAGGAGGAGACCCAATTCTCTACC
AACACCTATTCTGATTCTTT
>OP781876_Leporinus_piau_Bacia Itapecuru
CCCTCAGCCTCCTAATTCGAGCAGAGCTAAGCCAACCCGGGTCCCTTCTAGGTGACGACC
AAATTTATAATGTTATCGTTACCGCACACGCTTTCGTAATAATCTTCTTCATAGTAATGC
CAATTATAATTGGGGGCTTTGGAAACTGATTAATCCCACTAATGATTGGTGCGCCCGACA
TGGCATTTCCACGAATAAATAACATAAGCTTCTGACTTCTACCCCCATCCTTTCTCCTCC
TACTAGCATCTTCCGGAGTAGAAGCCGGAGCCGGAACAGGTTGAACTGTATATCCGCCGC
TTGCTGGAAACTTAGCCCATGCAGGTGCTTCCGTTGACCTTACCATCTTCTCCCTTCATC
TCGCCGGTGTCTCCTCCATTCTTGGGGCTATTAATTTTATTACAACGATTATTAACATAA
AACCTCCAGCCATCTCACAATATCAAACCCCTTTATTTGTCTGAGCCGTCCTAATTACAG
CGGTACTCCTCCTCCTCTCACTACCTGTTCTAGCTGCCGGAATTACTATACTTCTAACAG
ACCGAAATCTTAATACCACATTCTTCGACCCGGCGGGAGGAGGAGACCCAATTCTCTACC
AACACCTATTCTGATTCTTT
>OP781877_Leporinus_piau_Bacia Itapecuru
CCCTCAGCCTCCTAATTCGAGCAGAGCTAAGTCAACCCGGGTCCCTTCTAGGTGACGACC
AAATTTATAATGTTATCGTTACCGCACACGCTTTCGTAATAATCTTCTTCATAGTAATGC
CAATTATAATTGGGGGCTTCGGAAACTGATTAGTTCCACTAATGATTGGCGCACCCGACA
TGGCATTTCCACGAATAAATAACATAAGCTTCTGACTTCTACCCCCATCCTTTCTCCTCC
TACTAGCATCTTCCGGGGTAGAAGCCGGGGCCGGAACAGGTTGAACGGTATATCCACCGC
TTGCCGGAAACTTAGCCCATGCAGGTGCTTCCGTCGACCTTACCATCTTCTCCCTTCATC
TCGCCGGTGTCTCCTCCATTCTTGGGGCTATTAATTTTATTACAACAATTATTAATATAA
AACCCCCAGCCATCTCACAATATCAAACCCCCTTATTTGTCTGGGCCGTCCTAATTACAG
CGGTGCTCCTCCTCCTCTCACTACCTGTTCTAGCTGCCGGGATTACCATACTTCTAACAG
ACCGAAATCTTAATACCACATTCTTCGACCCGGCGGGAGGGGGAGACCCAATTCTCTACC
AACACCTGTTCTGATTCTTT
>OP781878_Leporinus_piau_Bacia Itapecuru
CCCTCAGCCTCCTAATTCGAGCAGAGCTAAGCCAACCCGGGTCCCTTCTAGGTGACGACC
AAATTTATAATGTTATCGTTACCGCACACGCTTTCGTAATAATCTTCTTCATAGTAATGC
CAATTATAATTGGGGGCTTTGGAAACTGATTAATCCCACTAATGATTGGTGCGCCCGACA
TGGCATTTCCACGAATAAATAACATAAGCTTCTGACTTCTACCCCCATCCTTTCTCCTCC
TACTAGCATCTTCCGGAGTAGAAGCCGGAGCCGGAACAGGTTGAACTGTATATCCGCCGC
TTGCTGGAAACTTAGCCCATGCAGGTGCTTCCGTTGACCTTACCATCTTCTCCCTTCATC
TCGCCGGTGTCTCCTCCATTCTTGGGGCTATTAATTTTATTACAACGATTATTAACATAA
AACCTCCAGCCATCTCACAATATCAAACCCCTTTATTTGTCTGAGCCGTCCTAATTACAG
CGGTACTCCTCCTCCTCTCACTACCTGTTCTAGCTGCCGGAATTACTATACTTCTAACAG
ACCGAAATCTTAATACCACATTCTTCGACCCGGCGGGAGGAGGAGACCCAATTCTCTACC
AACACCTATTCTGATTCTTT
>OP781879_Leporinus_piau_Bacia Itapecuru
CCCTCAGCCTCCTAATTCGAGCAGAGCTAAGCCAACCCGGGTCCCTTCTAGGTGACGACC
AAATTTATAATGTTATCGTTACCGCACACGCTTTCGTAATAATCTTCTTCATAGTAATGC
CAATTATAATTGGGGGCTTTGGAAACTGATTAATCCCACTAATGATTGGTGCGCCCGACA
TGGCATTTCCACGAATAAATAACATAAGCTTCTGACTTCTACCCCCATCCTTTCTCCTCC
TACTAGCATCTTCCGGAGTAGAAGCCGGAGCCGGAACAGGTTGAACTGTATATCCGCCGC
TTGCTGGAAACTTAGCCCATGCAGGTGCTTCCGTTGACCTTACCATCTTCTCCCTTCATC
TCGCCGGTGTCTCCTCCATTCTTGGGGCTATTAATTTTATTACAACGATTATTAACATAA
AACCTCCAGCCATCTCACAATATCAAACCCCTTTATTTGTCTGAGCCGTCCTAATTACAG
CGGTACTCCTCCTCCTCTCACTACCTGTTCTAGCTGCCGGAATTACTATACTTCTAACAG
ACCGAAATCTTAATACCACATTCTTCGACCCGGCGGGAGGAGGAGACCCAATTCTCTACC
AACACCTATTCTGATTCTTT
>OP781880_Leporinus_piau_Bacia Itapecuru
CCCTCAGCCTCCTAATTCGAGCAGAGCTAAGTCAACCCGGGTCCCTTCTAGGTGACGACC
AAATTTATAATGTTATCGTTACCGCACACGCTTTCGTAATAATCTTCTTCATAGTAATGC
CAATTATAATTGGGGGCTTCGGAAACTGATTAGTTCCACTAATGATTGGCGCACCCGACA
TGGCATTTCCACGAATAAATAACATAAGCTTCTGACTTCTACCCCCATCCTTTCTCCTCC
TACTAGCATCTTCCGGGGTAGAAGCCGGGGCCGGAACAGGTTGAACGGTATATCCACCGC
TTGCCGGAAACTTAGCCCATGCAGGTGCTTCCGTCGACCTTACCATCTTCTCCCTTCATC
TCGCCGGTGTCTCCTCCATTCTTGGGGCTATTAATTTTATTACAACAATTATTAATATAA
AACCCCCAGCCATCTCACAATATCAAACCCCCTTATTTGTCTGGGCCGTCCTAATTACAG
CGGTGCTCCTCCTCCTCTCACTACCTGTTCTAGCTGCCGGGATTACCATACTTCTAACAG
ACCGAAATCTTAATACCACATTCTTCGACCCGGCGGGAGGGGGAGACCCAATTCTCTACC
AACACCTGTTCTGATTCTTT
>OP781881_Leporinus_piau_Bacia Itapecuru
CCCTCAGCCTCCTAATTCGAGCAGAGCTAAGTCAACCCGGGTCCCTTCTAGGTGACGACC
AAATTTATAATGTTATCGTTACCGCACACGCTTTCGTAATAATCTTCTTCATAGTAATGC
CAATTATAATTGGGGGCTTTGGAAACTGATTAATCCCACTAATGATTGGCGCACCCGACA
TGGCATTTCCACGAATAAATAACATAAGCTTCTGACTTCTACCCCCATCCTTTCTCCTCC
TACTAGCATCTTCCGGAGTAGAAGCCGGGGCCGGAACAGGTTGAACTGTATATCCGCCGC
TTGCTGGAAACTTAGCCCATGCAGGTGCTTCCGTTGACCTTACCATCTTCTCCCTTCATC
TCGCCGGTGTCTCCTCCATTCTTGGGGCTATTAATTTTATTACAACGATTATTAACATAA
AACCTCCAGCCATCTCACAATATCAAACCCCTTTATTTGTCTGAGCCGTCCTAATTACAG
CGGTGCTCCTCCTCCTCTCACTACCTGTTCTAGCTGCCGGAATTACTATACTTCTAACAG
ACCGAAATCTTAATACCACATTCTTCGACCCGGCGGGAGGAGGAGACCCAATTCTCTACC
AACACCTGTTCTGATTCTTT
>OP781882_Leporinus_piau_Bacia Itapecuru
CCCTCAGCCTCCTAATTCGAGCAGAGCTAAGTCAACCCGGGTCCCTTCTAGGTGACGACC
AAATTTATAATGTTATCGTTACCGCACACGCTTTCGTAATAATCTTCTTCATAGTAATGC
CAATTATAATTGGGGGCTTCGGAAACTGATTAGTTCCACTAATGATTGGCGCACCCGACA
TGGCATTTCCACGAATAAATAACATAAGTTTCTGACTTCTACCCCCATCCTTTCTCCTCC
TACTAGCATCTTCCGGGGTAGAAGCCGGGGCCGGAACAGGTTGAACGGTATATCCACCGC
TTGCCGGAAACTTAGCCCATGCAGGTGCTTCCGTCGACCTTACCATCTTCTCCCTTCATC
TCGCCGGTGTCTCCTCCATTCTTGGGGCTATTAATTTTATTACAACAATTATTAATATAA
AACCCCCAGCCATCTCACAATATCAAACCCCCTTATTTGTCTGGGCCGTCCTAATTACAG
CGGTGCTCCTCCTCCTCTCACTACCTGTTCTAGCTGCCGGGATTACCATACTTCTAACAG
ACCGAAATCTTAATACCACATTCTTCGACCCGGCGGGAGGGGGAGACCCAATTCTCTACC
AACACCTGTTCTGATTCTTT
>OP781883_Leporinus_piau_Bacia Itapecuru
CCCTCAGCCTCCTAATTCGAGCAGAGCTAAGTCAACCCGGGTCCCTTCTAGGTGACGACC
AAATTTATAATGTTATCGTTACCGCACACGCTTTCGTAATAATCTTCTTCATAGTAATGC
CAATTATAATTGGGGGCTTCGGAAACTGATTAGTTCCACTAATGATTGGCGCACCCGACA
TGGCATTTCCACGAATAAATAACATAAGCTTCTGACTTCTACCCCCATCCTTTCTCCTCC
TACTAGCATCTTCCGGGGTAGAAGCCGGGGCCGGAACAGGTTGAACGGTATATCCACCGC
TTGCCGGAAACTTAGCCCATGCAGGTGCTTCCGTCGACCTTACCATCTTCTCCCTTCATC
TCGCCGGTGTCTCCTCCATTCTTGGGGCTATTAATTTTATTACAACAATTATTAATATAA
AACCCCCAGCCATCTCACAATATCAAACCCCCTTATTTGTCTGGGCCGTCCTAATTACAG
CGGTGCTCCTCCTCCTCTCACTACCTGTTCTAGCTGCCGGGATTACCATACTTCTAACAG
ACCGAAATCTTAATACCACATTCTTCGACCCGGCGGGAGGGGGAGACCCAATTCTCTACC
AACACCTGTTCTGATTCTTT
>OP781884_Leporinus_piau_Bacia Itapecuru
CCCTCAGCCTCCTAATTCGAGCAGAGCTAAGCCAACCCGGGTCCCTTCTAGGTGACGACC
AAATTTATAATGTTATCGTTACCGCACACGCTTTCGTAATAATCTTCTTCATAGTAATGC
CAATTATAATTGGGGGCTTTGGAAACTGATTAATCCCACTAATGATTGGTGCGCCCGACA
TGGCATTTCCACGAATAAATAACATAAGCTTCTGACTTCTACCCCCATCCTTTCTCCTCC
TACTAGCATCTTCCGGAGTAGAAGCCGGAGCCGGAACAGGTTGAACTGTATATCCGCCGC
TTGCTGGAAACTTAGCCCATGCAGGTGCTTCCGTTGACCTTACCATCTTCTCCCTTCATC
TCGCCGGTGTCTCCTCCATTCTTGGGGCTATTAATTTTATTACAACGATTATTAACATAA
AACCTCCAGCCATCTCACAATATCAAACCCCTTTATTTGTCTGAGCCGTCCTAATTACAG
CGGTACTCCTCCTCCTCTCACTACCTGTTCTAGCTGCCGGAATTACTATACTTCTAACAG
ACCGAAATCTTAATACCACATTCTTCGACCCGGCGGGAGGAGGAGACCCAATTCTCTACC
AACACCTATTCTGATTCTTT
>OP782222_Leporinus_piau_Bacia Mearim
CCCTCAGCCTCCTAATTCGAGCAGAGCTAAGACAACCCGGGTCCCTTCTAGGTGACGACC
AAATTTATAATGTTATCGTTACCGCACACGCTTTCGTAATAATCTTCTTCATAGTAATGC
CAATTATAATTGGGGGCTTCGGAAACTGATTAGTTCCACTAATGATTGGCGCACCCGACA
TGGCATTTCCACGAATAAATAACATAAGCTTCTGACTTCTACCCCCATCCTTTCTCCTCC
TACTAGCATCTTCCGGGGTAGAAGCCGGGGCCGGAACAGGTTGAACGGTATATCCACCGC
TTGCCGGAAACTTAGCCCATGCAGGTGCTTCCGTCGACCTTACCATCTTCTCCCTTCATC
TCGCCGGTGTCTCCTCCATTCTTGGGGCTATTAATTTTATTACAACAATTATTAATATAA
AACCTCCAGCCATCTCACAATATCAAACCCCCTTATTTGTCTGGGCCGTCCTAATTACAG
CGGTGCTCCTCCTCCTCTCACTACCTGTTCTAGCTGCCGGGATTACCATACTTCTAACAG
ACCGAAATCTTAATACCACATTCTTCGACCCGGCGGGAGGGGGAGACCCAATTCTCTACC
AACACCTGTTCTGATTCTTT
>OP782223_Leporinus_piau_Bacia Mearim
CCCTCAGCCTCCTAATTCGAGCAGAGCTAAGTCAACCCGGGTCCCTTCTAGGTGACGACC
AAATTTATAATGTTATCGTTACCGCACACGCTTTCGTAATAATCTTCTTCATAGTAATGC
CAATTATAATTGGGGGCTTCGGAAACTGATTAGTTCCACTAATGATTGGCGCACCCGACA
TGGCATTTCCACGAATAAATAACATAAGCTTCTGACTTCTACCCCCATCCTTTCTCCTCC
TACTAGCATCTTCCGGGGTAGAAGCCGGGGCCGGAACAGGTTGAACGGTATATCCACCGC
TTGCCGGAAACTTAGCCCATGCAGGTGCTTCCGTCGACCTTACCATCTTCTCCCTTCATC
TCGCCGGTGTCTCCTCCATTCTTGGGGCTATTAATTTTATTACAACAATTATTAATATAA
AACCCCCAGCCATCTCACAATATCAAACCCCCTTATTTGTCTGGGCCGTCCTAATTACAG
CGGTGCTCCTCCTCCTCTCACTACCTGTTCTAGCTGCCGGGATTACCATACTTCTAACAG
ACCGAAATCTTAATACCACATTCTTCGACCCGGCGGGAGGGGGAGACCCAATTCTCTACC
AACACCTGTTCTGATTCTTT
>OP782224_Leporinus_piau_Bacia Mearim
CCCTCAGCCTCCTAATTCGAGCAGAGCTAAGTCAACCCGGGTCCCTTCTAGGTGACGACC
AAATTTATAATGTTATCGTTACCGCACACGCTTTCGTAATAATCTTCTTCATAGTAATGC
CAATTATAATTGGGGGCTTCGGAAACTGATTAGTTCCACTAATGATTGGCGCACCCGACA
TGGCATTTCCACGAATAAATAACATAAGCTTCTGACTTCTACCCCCATCCTTTCTCCTCC
TACTAGCATCTTCCGGGGTAGAAGCCGGGGCCGGAACAGGTTGAACGGTATATCCACCGC
TTGCCGGAAACTTAGCCCATGCAGGTGCTTCCGTCGACCTTACCATCTTCTCCCTTCATC
TCGCCGGTGTCTCCTCCATTCTTGGGGCTATTAATTTTATTACAACAATTATCAATATAA
AACCTCCAGCCATCTCACAATATCAAACCCCCTTATTTGTCTGGGCCGTCCTAATTACAG
CGGTGCTCCTCCTCCTCTCACTACCTGTTCTAGCTGCCGGGATTACCATACTTCTAACAG
ACCGAAATCTTAATACCACATTCTTCGACCCGGCGGGAGGGGGAGACCCAATTCTCTACC
AACACCTGTTCTGATTCTTT
>OP782225_Leporinus_piau_Bacia Mearim
CCCTCAGCCTCCTAATTCGAGCAGAGCTAAGTCAACCCGGGTCCCTTCTAGGTGACGACC
AAATTTATAATGTTATCGTTACCGCACACGCTTTCGTAATAATCTTCTTCATAGTAATGC
CAATTATAATTGGGGGCTTCGGAAACTGATTAGTTCCACTAATGATTGGCGCACCCGACA
TGGCATTTCCACGAATAAATAACATAAGCTTCTGACTTCTACCCCCATCCTTTCTCCTCC
TACTAGCATCTTCCGGGGTAGAAGCCGGGGCCGGAACAGGTTGAACGGTATATCCACCGC
TTGCCGGAAACTTAGCCCATGCAGGTGCTTCCGTCGACCTTACCATCTTCTCCCTTCATC
TCGCCGGTGTCTCCTCCATTCTTGGGGCTATTAATTTTATTACAACAATTATTAATATAA
AACCCCCAGCCATCTCACAATATCAAACCCCCTTATTTGTCTGGGCCGTCCTAATTACAG
CGGTGCTCCTCCTCCTCTCACTACCTGTTCTAGCTGCCGGGATTACCATACTTCTAACAG
ACCGAAATCTTAATACCACATTCTTCGACCCGGCGGGAGGGGGAGACCCAATTCTCTACC
AACACCTGTTCTGATTCTTT
>OP782226_Leporinus_piau_Bacia Mearim
CCCTCAGCCTCCTAATTCGAGCAGAGCTAAGTCAACCCGGGTCCCTTCTAGGTGACGACC
AAATTTATAATGTTATCGTTACCGCACACGCTTTCGTAATAATCTTCTTCATAGTAATGC
CAATTATAATTGGGGGCTTCGGAAACTGATTAGTTCCACTAATGATTGGCGCACCCGACA
TGGCATTTCCACGAATAAATAACATAAGCTTCTGACTTCTACCCCCATCCTTTCTCCTCC
TACTAGCATCTTCCGGGGTAGAAGCCGGGGCCGGAACAGGTTGAACGGTATATCCACCGC
TTGCCGGAAACTTAGCCCATGCAGGTGCTTCCGTCGACCTTACCATCTTCTCCCTTCATC
TCGCCGGTGTCTCCTCCATTCTTGGGGCTATTAATTTTATTACAACAATTATCAATATAA
AACCTCCAGCCATCTCACAATATCAAACCCCCTTATTTGTCTGGGCCGTCCTAATTACAG
CGGTGCTCCTCCTCCTCTCACTACCTGTTCTAGCTGCCGGGATTACCATACTTCTAACAG
ACCGAAATCTTAATACCACATTCTTCGACCCGGCGGGAGGGGGAGACCCAATTCTCTACC
AACACCTGTTCTGATTCTTT
>OP782227_Leporinus_piau_Bacia Mearim
CCCTCAGCCTCCTAATTCGAGCAGAGCTAAGTCAACCCGGGTCCCTTCTAGGTGACGACC
AAATTTATAATGTTATCGTTACCGCACACGCTTTCGTAATAATCTTCTTCATAGTAATGC
CAATTATAATTGGGGGCTTCGGAAACTGATTAGTTCCACTAATGATTGGCGCACCCGACA
TGGCATTTCCACGAATAAATAACATAAGCTTCTGACTTCTACCCCCATCCTTTCTCCTCC
TACTAGCATCTTCCGGGGTAGAAGCCGGGGCCGGAACAGGTTGAACGGTATATCCACCGC
TTGCCGGAAACTTAGCCCATGCAGGTGCTTCCGTCGACCTTACCATCTTCTCCCTTCATC
TCGCCGGTGTCTCCTCCATTCTTGGGGCTATTAATTTTATTACAACAATTATTAATATAA
AACCCCCAGCCATCTCACAATATCAAACCCCCTTATTTGTCTGGGCCGTCCTAATTACAG
CGGTGCTCCTCCTCCTCTCACTACCTGTTCTAGCTGCCGGGATTACCATACTTCTAACAG
ACCGAAATCTTAATACCACATTCTTCGACCCGGCGGGAGGGGGAGACCCAATTCTCTACC
AACACCTGTTCTGATTCTTT
>OP782228_Leporinus_piau_Bacia Mearim
CCCTCAGCCTCCTAATTCGAGCAGAGCTAAGTCAACCCGGGTCCCTTCTAGGTGACGACC
AAATTTATAATGTTATCGTTACCGCACACGCTTTCGTAATAATCTTCTTCATAGTAATGC
CAATTATAATTGGGGGCTTCGGAAACTGATTAGTTCCACTAATGATTGGCGCACCCGACA
TGGCATTTCCACGAATAAATAACATAAGCTTCTGACTTCTACCCCCATCCTTTCTCCTCC
TACTAGCATCTTCCGGGGTAGAAGCCGGGGCCGGAACAGGTTGAACGGTATATCCACCGC
TTGCCGGAAACTTAGCCCATGCAGGTGCTTCCGTCGACCTTACCATCTTCTCCCTTCATC
TCGCCGGTGTCTCCTCCATTCTTGGGGCTATTAATTTTATTACAACAATTATTAATATAA
AACCCCCAGCCATCTCACAATATCAAACCCCCTTATTTGTCTGGGCCGTCCTAATTACAG
CGGTGCTCCTCCTCCTCTCACTACCTGTTCTAGCTGCCGGGATTACCATACTTCTAACAG
ACCGAAATCTTAATACCACATTCTTCGACCCGGCGGGAGGGGGAGACCCAATTCTCTACC
AACACCTGTTCTGATTCTTT
>OP782229_Leporinus_piau_Bacia Mearim
CCCTCAGCCTCCTAATTCGAGCAGAGCTAAGTCAACCCGGGTCCCTTCTAGGTGACGACC
AAATTTATAATGTTATCGTTACCGCACACGCTTTCGTAATAATCTTCTTCATAGTAATGC
CAATTATAATTGGGGGCTTCGGAAACTGATTAGTTCCACTAATGATTGGCGCACCCGACA
TGGCATTTCCACGAATAAATAACATAAGTTTCTGACTTCTACCCCCATCCTTTCTCCTCC
TACTAGCATCTTCCGGGGTAGAAGCCGGGGCCGGAACAGGTTGAACGGTATATCCACCGC
TTGCCGGAAACTTAGCCCATGCAGGTGCTTCCGTCGACCTTACCATCTTCTCCCTTCATC
TCGCCGGTGTCTCCTCCATTCTTGGGGCTATTAATTTTATTACAACAATTATTAATATAA
AACCCCCAGCCATCTCACAATATCAAACCCCCTTATTTGTCTGGGCCGTCCTAATTACAG
CGGTGCTCCTCCTCCTCTCACTACCTGTTCTAGCTGCCGGGATTACCATACTTCTAACAG
ACCGAAATCTTAATACCACATTCTTCGACCCGGCGGGAGGGGGAGACCCAATTCTCTACC
AACACCTGTTCTGATTCTTT
>OP782230_Leporinus_piau_Bacia Mearim
CCCTCAGCCTCCTAATTCGAGCAGAGCTAAGTCAACCCGGGTCCCTTCTAGGTGACGACC
AAATTTATAATGTTATCGTTACCGCACACGCTTTCGTAATAATCTTCTTCATAGTAATGC
CAATTATAATTGGGGGCTTCGGAAACTGATTAGTTCCACTAATGATTGGCGCACCCGACA
TGGCATTTCCACGAATAAATAACATAAGCTTCTGACTTCTACCCCCATCCTTTCTCCTCC
TACTAGCATCTTCCGGGGTAGAAGCCGGGGCCGGAACAGGTTGAACGGTATATCCACCGC
TTGCCGGAAACTTAGCCCATGCAGGTGCTTCCGTCGACCTTACCATCTTCTCCCTTCATC
TCGCCGGTGTCTCCTCCATTCTTGGGGCTATTAATTTTATTACAACAATTATCAATATAA
AACCTCCAGCCATCTCACAATATCAAACCCCCTTATTTGTCTGGGCCGTCCTAATTACAG
CGGTGCTCCTCCTCCTCTCACTACCTGTTCTAGCTGCCGGGATTACCATACTTCTAACAG
ACCGAAATCTTAATACCACATTCTTCGACCCGGCGGGAGGGGGAGACCCAATTCTCTACC
AACACCTGTTCTGATTCTTT
>OP782231_Leporinus_piau_Bacia Mearim
CCCTCAGCCTCCTAATTCGAGCAGAGCTAAGTCAACCCGGGTCCCTTCTAGGTGACGACC
AAATTTATAATGTTATCGTTACCGCACACGCTTTCGTAATAATCTTCTTCATAGTAATGC
CAATTATAATTGGGGGCTTTGGAAACTGATTAATCCCACTAATGATTGGTGCGCCCGACA
TGGCATTTCCACGAATAAATAACATAAGCTTCTGACTTCTACCCCCATCCTTTCTCCTCC
TACTAGCATCTTCCGGAGTAGAAGCCGGAGCCGGAACAGGTTGAACTGTATATCCGCCGC
TTGCTGGAAACTTAGCCCATGCAGGTGCTTCCGTTGACCTTACCATCTTCTCCCTTCATC
TCGCCGGTGTCTCCTCCATTCTTGGGGCTATTAATTTTATTACAACGATTATTAACATAA
AACCTCCAGCCATCTCACAATATCAAACCCCTTTATTTGTCTGAGCCGTCCTAATTACAG
CGGTACTCCTCCTCCTCTCACTACCTGTTCTAGCTGCCGGAATTACTATACTTCTAACAG
ACCGAAATCTTAATACCACATTCTTCGACCCGGCGGGAGGAGGAGACCCAATTCTCTACC
AACACCTATTCTGATTCTTT
>OP782232_Leporinus_piau_Bacia Mearim
CCCTCAGCCTCCTAATTCGAGCAGAGCTAAGTCAACCCGGGTCCCTTCTAGGTGACGACC
AAATTTATAATGTTATCGTTACCGCACACGCTTTCGTAATAATCTTCTTCATAGTAATGC
CAATTATAATTGGGGGCTTCGGAAACTGATTAGTTCCACTAATGATTGGCGCACCCGACA
TGGCATTTCCACGAATAAATAACATAAGCTTCTGACTTCTACCCCCATCCTTTCTCCTCC
TACTAGCATCTTCCGGGGTAGAAGCCGGGGCCGGAACAGGTTGAACGGTATATCCACCGC
TTGCCGGAAACTTAGCCCATGCAGGTGCTTCCGTCGACCTTACCATCTTCTCCCTTCATC
TCGCCGGTGTCTCCTCCATTCTTGGGGCTATTAATTTTATTACAACAATTATCAATATAA
AACCTCCAGCCATCTCACAATATCAAACCCCCTTATTTGTCTGGGCCGTCCTAATTACAG
CGGTGCTCCTCCTCCTCTCACTACCTGTTCTAGCTGCCGGGATTACCATACTTCTAACAG
ACCGAAATCTTAATACCACATTCTTCGACCCGGCGGGAGGGGGAGACCCAATTCTCTACC
AACACCTGTTCTGATTCTTT
>OP782233_Leporinus_piau_Bacia Mearim
CCCTCAGCCTCCTAATTCGAGCAGAGCTAAGTCAACCCGGGTCCCTTCTAGGTGACGACC
AAATTTATAATGTTATCGTTACCGCACACGCTTTCGTAATAATCTTCTTCATAGTAATGC
CAATTATAATTGGGGGCTTCGGAAACTGATTAGTTCCACTAATGATTGGCGCACCCGACA
TGGCATTTCCACGAATAAATAACATAAGCTTCTGACTTCTACCCCCATCCTTTCTCCTCC
TACTAGCATCTTCCGGGGTAGAAGCCGGGGCCGGAACAGGTTGAACGGTATATCCACCGC
TTGCCGGAAACTTAGCCCATGCAGGTGCTTCCGTCGACCTTACCATCTTCTCCCTTCATC
TCGCCGGTGTCTCCTCCATTCTTGGGGCTATTAATTTTATTACAACAATTATTAATATAA
AACCCCCAGCCATCTCACAATATCAAACCCCCTTATTTGTCTGGGCCGTCCTAATTACAG
CGGTGCTCCTCCTCCTCTCACTACCTGTTCTAGCTGCCGGGATTACCATACTTCTAACAG
ACCGAAATCTTAATACCACATTCTTCGACCCGGCGGGAGGGGGAGACCCAATTCTCTACC
AACACCTGTTCTGATTCTTT
>OP782234_Leporinus_piau_Bacia Mearim
CCCTCAGCCTCCTAATTCGAGCAGAGCTAAGTCAACCCGGGTCCCTTCTAGGTGACGACC
AAATTTATAATGTTATCGTTACCGCACACGCTTTCGTAATAATCTTCTTCATAGTAATGC
CAATTATAATTGGGGGCTTCGGAAACTGATTAGTTCCACTAATGATTGGCGCACCCGACA
TGGCATTTCCACGAATAAATAACATAAGCTTCTGACTTCTACCCCCATCCTTTCTCCTCC
TACTAGCATCTTCCGGGGTAGAAGCCGGGGCCGGAACAGGTTGAACGGTATATCCACCGC
TTGCCGGAAACTTAGCCCATGCAGGTGCTTCCGTCGACCTTACCATCTTCTCCCTTCATC
TCGCCGGTGTCTCCTCCATTCTTGGGGCTATTAATTTTATTACAACAATTATCAATATAA
AACCTCCAGCCATCTCACAATATCAAACCCCCTTATTTGTCTGGGCCGTCCTAATTACAG
CGGTGCTCCTCCTCCTCTCACTACCTGTTCTAGCTGCCGGGATTACCATACTTCTAACAG
ACCGAAATCTTAATACCACATTCTTCGACCCGGCGGGAGGGGGAGACCCAATTCTCTACC
AACACCTGTTCTGATTCTTT
>OP782235_Leporinus_piau_Bacia Mearim
CCCTCAGCCTCCTAATTCGAGCAGAGCTAAGTCAACCCGGGTCCCTTCTAGGTGACGACC
AAATTTATAATGTTATCGTTACCGCACACGCTTTCGTAATAATCTTCTTCATAGTAATGC
CAATTATAATTGGGGGCTTCGGAAACTGATTAGTTCCACTAATGATTGGCGCACCCGACA
TGGCATTTCCACGAATAAATAACATAAGCTTCTGACTTCTACCCCCATCCTTTCTCCTCC
TACTAGCATCTTCCGGGGTAGAAGCCGGGGCCGGAACAGGTTGAACGGTATATCCACCGC
TTGCCGGAAACTTAGCCCATGCAGGTGCTTCCGTCGACCTTACCATCTTCTCCCTTCATC
TCGCCGGTGTCTCCTCCATTCTTGGGGCTATTAATTTTATTACAACAATTATTAATATAA
AACCCCCAGCCATCTCACAATATCAAACCCCCTTATTTGTCTGGGCCGTCCTAATTACAG
CGGTGCTCCTCCTCCTCTCACTACCTGTTCTAGCTGCCGGGATTACCATACTTCTAACAG
ACCGAAATCTTAATACCACATTCTTCGACCCGGCGGGAGGGGGAGACCCAATTCTCTACC
AACACCTGTTCTGATTCTTT
>OP782236_Leporinus_piau_Bacia Mearim
CCCTCAGCCTCCTAATTCGAGCAAAGCTAAGTCAACCCGGGTCCCTTCTAGGTGACGACC
AAATTTATAATGTTATCGTTACCGCACACGCTTTCGTAATAATCTTCTTCATAGTAATGC
CAATTATAATTGGGGGCTTCGGAAACTGATTAGTTCCACTAATGATTGGCGCACCCGACA
TGGCATTTCCACGAATAAATAACATAAGCTTCTGACTTCTACCCCCATCCTTTCTCCTCC
TACTAGCATCTTCCGGGGTAGAAGCCGGGGCCGGAACAGGTTGAACGGTATATCCACCGC
TTGCCGGAAACTTAGCCCATGCAGGTGCTTCCGTCGACCTTACCATCTTCTCCCTTCATC
TCGCCGGTGTCTCCTCCATTCTTGGGGCTATTAATTTTATTACAACAATTATTAATATAA
AACCTCCAGCCATCTCACAATATCAAACCCCCTTATTTGTCTGGGCCGTCCTAATTACAG
CGGTGCTCCTCCTCCTCTCACTACCTGTTCTAGCTGCCGGGATTACCATACTTCTAACAG
ACCGAAATCTTAATACCACATTCTTCGACCCGGCGGGAGGGGGAGACCCAATTCTCTACC
AACACCTGTTCTGATTCTTT
>OP782237_Leporinus_piau_Bacia Mearim
CCCTCAGCCTCCTAATTCGAGCAGAGCTAAGTCAACCCGGGTCCCTTCTAGGTGACGACC
AAATTTATAATGTTATCGTTACCGCACACGCTTTCGTAATAATCTTCTTCATAGTAATGC
CAATTATAATTGGGGGCTTCGGAAACTGATTAGTTCCACTAATGATTGGCGCACCCGACA
TGGCATTTCCACGAATAAATAACATAAGCTTCTGACTTCTACCCCCATCCTTTCTCCTCC
TACTAGCATCTTCCGGGGTAGAAGCCGGGGCCGGAACAGGTTGAACGGTATATCCACCGC
TTGCCGGAAACTTAGCCCATGCAGGTGCTTCCGTCGACCTTACCATCTTCTCCCTTCATC
TCGCCGGTGTCTCCTCCATTCTTGGGGCTATTAATTTTATTACAACAATTATTAATATAA
AACCTCCAGCCATCTCACAATATCAAACCCCCTTATTTGTCTGGGCCGTCCTAATTACAG
CGGTGCTCCTCCTCCTCTCACTACCTGTTCTAGCTGCCGGGATTACCATACTTCTAACAG
ACCGAAATCTTAATACCACATTCTTCGACCCGGCGGGAGGGGGAGACCCAATTCTCTACC
AACACCTGTTCTGATTCTTT
>OP782238_Leporinus_piau_Bacia Mearim
CCCTCAGCCTCCTAATTCGAGCAGAGCTAAGTCAACCCGGGTCCCTTCTAGGTGACGACC
AAATTTATAATGTTATCGTTACCGCACACGCTTTCGTAATAATCTTCTTCATAGTAATGC
CAATTATAATTGGGGGCTTCGGAAACTGATTAGTTCCACTAATGATTGGCGCACCCGACA
TGGCATTTCCACGAATAAATAACATAAGCTTCTGACTTCTACCCCCATCCTTTCTCCTCC
TACTAGCATCTTCCGGGGTAGAAGCCGGGGCCGGAACAGGTTGAACGGTATATCCACCGC
TTGCCGGAAACTTAGCCCATGCAGGTGCTTCCGTCGACCTTACCATCTTCTCCCTTCATC
TCGCCGGTGTCTCCTCCATTCTTGGGGCTATTAATTTTATTACAACAATTATTAATATAA
AACCTCCAGCCATCTCACAATATCAAACCCCCTTATTTGTCTGGGCCGTCCTAATTACAG
CGGTGCTCCTCCTCCTCTCACTACCTGTTCTAGCTGCCGGGATTACCATACTTCTAACAG
ACCGAAATCTTAATACCACATTCTTCGACCCGGCGGGAGGGGGAGACCCAATTCTCTACC
AACACCTGTTCTGATTCTTT
>OP782239_Leporinus_piau_Bacia Mearim
CCCTCAGCCTCCTAATTCGAGCAAAGCTAAGTCAACCCGGGTCCCTTCTAGGTGACGACC
AAATTTATAATGTTATCGTTACCGCACACGCTTTCGTAATAATCTTCTTCATAGTAATGC
CAATTATAATTGGGGGCTTCGGAAACTGATTAGTTCCACTAATGATTGGCGCACCCGACA
TGGCATTTCCACGAATAAATAACATAAGCTTCTGACTTCTACCCCCATCCTTTCTCCTCC
TACTAGCATCTTCCGGGGTAGAAGCCGGGGCCGGAACAGGTTGAACGGTATATCCACCGC
TTGCCGGAAACTTAGCCCATGCAGGTGCTTCCGTCGACCTTACCATCTTCTCCCTTCATC
TCGCCGGTGTCTCCTCCATTCTTGGGGCTATTAATTTTATTACAACAATTATTAATATAA
AACCTCCAGCCATCTCACAATATCAAACCCCCTTATTTGTCTGGGCCGTCCTAATTACAG
CGGTGCTCCTCCTCCTCTCACTACCTGTTCTAGCTGCCGGGATTACCATACTTCTAACAG
ACCGAAATCTTAATACCACATTCTTCGACCCGGCGGGAGGGGGAGACCCAATTCTCTACC
AACACCTGTTCTGATTCTTT
>OP782240_Leporinus_piau_Bacia Mearim
CCCTCAGCATCCTAATTCGAGCAGAGCTAAGACAACCCGGGTCCCTTCTAGGTGACGACC
AAATTTATAATGTTATCGTTACCGCACACGCTTTCGTAATAATCTTCTTCATAGTAATGC
CAATTATAATTGGGGGCTTCGGAAACTGATTAGTTTCACTAATGATTGGCGCACCCGACA
TGGCATTTCCACGAATAAATAACATAAGTTTCTGACTTCTACCCCCATCCTTTCTCCTCC
TACTAGCATCTTCCGGGGTAGAAGCCGGGGCCGGAACAGGTTGAACGGTATATCCACCGC
TTGCCGGAAACTTAGCCCATGCAGGTGCTTCCGTCGACCTTACCATCTTCTCCCTTCATC
TCGCCGGTGTCTCCTCCATTCTTGGGGCTATTAATTTTATTACAACAATTATTAATATAA
AACCCCCAGCCATCTCACAATATCAAACCCCCTTATTTGTCTGGGCCGTCCTAATTACAG
GGGGGCTCCTCCTCCTCTCACTACCTGTTCTAGCTGCCGGGATTACCATACTTCTAACAG
ACCGAAATCTTAATACCACATTCTTCGACCCGGCGGGAGGTGGAGACCCAATTCTCTACC
AACACCTGTTCTGATTCTTT
>OP782241_Leporinus_piau_Bacia Mearim
CCCTCAGCCTCCTAATTCGAGCAGAGCTAAGTCAACCCGGGTCCCTTCTAGGTGACGACC
AAATTTATAATGTTATCGTTACCGCACACGCTTTCGTAATAATCTTCTTCATAGTAATGC
CAATTATAATTGGGGGCTTCGGAAACTGATTAGTTCCACTAATGATTGGCGCACCCGACA
TGGCATTTCCACGAATAAATAACATAAGCTTCTGACTTCTACCCCCATCCTTTCTCCTCC
TACTAGCATCTTCCGGGGTAGAAGCCGGGGCCGGAACAGGTTGAACGGTATATCCACCGC
TTGCCGGAAACTTAGCCCATGCAGGTGCTTCCGTCGACCTTACCATCTTCTCCCTTCATC
TCGCCGGTGTCTCCTCCATTCTTGGGGCTATTAATTTTATTACAACAATTATTAATATAA
AACCTCCAGCCATCTCACAATATCAAACCCCCTTATTTGTCTGGGCCGTCCTAATTACAG
CGGTGCTCCTCCTCCTCTCACTACCTGTTCTAGCTGCCGGGATTACCATACTTCTAACAG
ACCGAAATCTTAATACCACATTCTTCGACCCGGCGGGAGGGGGAGACCCAATTCTCTACC
AACACCTGTTCTGATTCTTT
>OP782242_Leporinus_piau_Bacia Mearim
CCCTCAGCCTCCTAATTCGAGCAGAGCTAAGTCAACCCGGGTCCCTTCTAGGTGACGACC
AAATTTATAATGTTATCGTTACCGCACACGCTTTCGTAATAATCTTCTTCATAGTAATGC
CAATTATAATTGGGGGCTTCGGAAACTGATTAGTTCCACTAATGATTGGCGCACCCGACA
TGGCATTTCCACGAATAAATAACATAAGCTTCTGACTTCTACCCCCATCCTTTCTCCTCC
TACTAGCATCTTCCGGGGTAGAAGCCGGGGCCGGAACAGGTTGAACGGTATATCCACCGC
TTGCCGGAAACTTAGCCCATGCAGGTGCTTCCGTCGACCTTACCATCTTCTCCCTTCATC
TCGCCGGTGTCTCCTCCATTCTTGGGGCTATTAATTTTATTACAACAATTATTAATATAA
AACCTCCAGCCATCTCACAATATCAAACCCCCTTATTTGTCTGGGCCGTCCTAATTACAG
CGGTGCTCCTCCTCCTCTCACTACCTGTTCTAGCTGCCGGGATTACCATACTTCTAACAG
ACCGAAATCTTAATACCACATTCTTCGACCCGGCGGGAGGGGGAGACCCAATTCTCTACC
AACACCTGTTCTGATTCTTT
>OP782243_Leporinus_piau_Bacia Mearim
CCCTCAGCCTCCTAATTCGAGCAGAGCTAAGTCAACCCGGGTCCCTTCTAGGTGACGACC
AAATTTATAATGTTATCGTTACCGCACACGCTTTCGTAATAATCTTCTTCATAGTAATGC
CAATTATAATTGGGGGCTTCGGAAACTGATTAGTTCCACTAATGATTGGCGCACCCGACA
TGGCATTTCCACGAATAAATAACATAAGCTTCTGACTTCTACCCCCATCCTTTCTCCTCC
TACTAGCATCTTCCGGGGTAGAAGCCGGGGCCGGAACAGGTTGAACGGTATATCCACCGC
TTGCCGGAAACTTAGCCCATGCAGGTGCTTCCGTCGACCTTACCATCTTCTCCCTTCATC
TCGCCGGTGTCTCCTCCATTCTTGGGGCTATTAATTTTATTACAACAATTATTAATATAA
AACCTCCAGCCATCTCACAATATCAAACCCCCTTATTTGTCTGGGCCGTCCTAATTACAG
CGGTGCTCCTCCTCCTCTCACTACCTGTTCTAGCTGCCGGGATTACCATACTTCTAACAG
ACCGAAATCTTAATACCACATTCTTCGACCCGGCGGGAGGGGGAGACCCAATTCTCTACC
AACACCTGTTCTGATTCTTT
>OP782244_Leporinus_piau_Bacia Mearim
CCCTCAGCCTCCTAATTCGAGCAGAGCTAAGCCAACCCGGGTCCCTTCTAGGTGACGACC
AAATTTATAATGTTATCGTTACCGCACACGCTTTCGTAATAATCTTCTTCATAGTAATGC
CAATTATAATTGGGGGCTTTGGAAACTGATTAATCCCACTAATGATTGGTGCGCCCGACA
TGGCATTTCCACGAATAAATAACATAAGCTTCTGACTTCTACCCCCATCCTTTCTCCTCC
TACTAGCATCTTCCGGAGTAGAAGCCGGAGCCGGAACAGGTTGAACTGTATATCCGCCGC
TTGCTGGAAACTTAGCCCATGCAGGTGCTTCCGTTGACCTTACCATCTTCTCCCTTCATC
TCGCCGGTGTCTCCTCCATTCTTGGGGCTATTAATTTTATTACAACGATTATTAACATAA
AACCTCCAGCCATCTCACAATATCAAACCCCTTTATTTGTCTGAGCCGTCCTAATTACAG
CGGTACTCCTCCTCCTCTCACTACCTGTTCTAGCTGCCGGAATTACTATACTTCTAACAG
ACCGAAATCTTAATACCACATTCTTCGACCCGGCGGGAGGAGGAGACCCAATTCTCTACC
AACACCTATTCTGATTCTTT
>OP782245_Leporinus_piau_Bacia Mearim
CCCTCAGCCTCCTAATTCGAGCAGAGCTAAGCCAACCCGGGTCCCTTCTAGGTGACGACC
AAATTTATAATGTTATCGTTACCGCACACGCTTTCGTAATAATCTTCTTCATAGTAATGC
CAATTATAATTGGGGGCTTTGGAAACTGATTAATCCCACTAATGATTGGTGCGCCCGACA
TGGCATTTCCACGAATAAATAACATAAGCTTCTGACTTCTACCCCCATCCTTTCTCCTCC
TACTAGCATCTTCCGGAGTAGAAGCCGGAGCCGGAACAGGTTGAACTGTATATCCGCCGC
TTGCTGGAAACTTAGCCCATGCAGGTGCTTCCGTTGACCTTACCATCTTCTCCCTTCATC
TCGCCGGTGTCTCCTCCATTCTTGGGGCTATTAATTTTATTACAACGATTATTAACATAA
AACCTCCAGCCATCTCACAATATCAAACCCCTTTATTTGTCTGAGCCGTCCTAATTACAG
CGGTACTCCTCCTCCTCTCACTACCTGTTCTAGCTGCCGGAATTACTATACTTCTAACAG
ACCGAAATCTTAATACCACATTCTTCGACCCGGCGGGAGGAGGAGACCCAATTCTCTACC
AACACCTATTCTGATTCTTT
>OP782246_Leporinus_piau_Bacia Mearim
CCCTCAGCCTCCTAATTCGAGCAGAGCTAAGCCAACCCGGGTCCCTTCTAGGTGACGACC
AAATTTATAATGTTATCGTTACCGCACACGCTTTCGTAATAATCTTCTTCATAGTAATGC
CAATTATAATTGGGGGCTTTGGAAACTGATTAATCCCACTAATGATTGGTGCGCCCGACA
TGGCATTTCCACGAATAAATAACATAAGCTTCTGACTTCTACCCCCATCCTTTCTCCTCC
TACTAGCATCTTCCGGAGTAGAAGCCGGAGCCGGAACAGGTTGAACTGTATATCCGCCGC
TTGCTGGAAACTTAGCCCATGCAGGTGCTTCCGTTGACCTTACCATCTTCTCCCTTCATC
TCGCCGGTGTCTCCTCCATTCTTGGGGCTATTAATTTTATTACAACGATTATTAACATAA
AACCTCCAGCCATCTCACAATATCAAACCCCTTTATTTGTCTGAGCCGTCCTAATTACAG
CGGTACTCCTCCTCCTCTCACTACCTGTTCTAGCTGCCGGAATTACTATACTTCTAACAG
ACCGAAATCTTAATACCACATTCTTCGACCCGGCGGGAGGAGGAGACCCAATTCTCTACC
AACACCTATTCTGATTCTTT
>OP782247_Leporinus_piau_Bacia Mearim
CCCTCAGCCTCCTAATTCGAGCAGAGCTAAGTCAACCCGGGTCCCTTCTAGGTGACGACC
AAATTTATAATGTTATCGTTACCGCACACGCTTTCGTAATAATCTTCTTCATAGTAATGC
CAATTATAATTGGGGGCTTCGGAAACTGATTAGTTCCACTAATGATTGGCGCACCCGACA
TGGCATTTCCACGAATAAATAACATAAGCTTCTGACTTCTACCCCCATCCTTTCTCCTCC
TACTAGCATCTTCCGGGGTAGAAGCCGGGGCCGGAACAGGTTGAACGGTATATCCACCGC
TTGCCGGAAACTTAGCCCATGCAGGTGCTTCCGTCGACCTTACCATCTTCTCCCTTCATC
TCGCCGGTGTCTCCTCCATTCTTGGGGCTATTAATTTTATTACAACAATTATTAATATAA
AACCTCCAGCCATCTCACAATATCAAACCCCCTTATTTGTCTGGGCCGTCCTAATTACAG
CGGTGCTCCTCCTCCTCTCACTACCTGTTCTAGCTGCCGGGATTACCATACTTCTAACAG
ACCGAAATCTTAATACCACATTCTTCGACCCGGCGGGAGGGGGAGACCCAATTCTCTACC
AACACCTGTTCTGATTCTTT
>OP782248_Leporinus_piau_Bacia Mearim
CCCTCAGCCTCCTAATTCGAGCAGAGCTAAGTCAACCCGGGTCCCTTCTAGGTGACGACC
AAATTTATAATGTTATCGTTACCGCACACGCTTTCGTAATAATCTTCTTCATAGTAATGC
CAATTATAATTGGGGGCTTCGGAAACTGATTAGTTCCACTAATGATTGGCGCACCCGACA
TGGCATTTCCACGAATAAATAACATAAGCTTCTGACTTCTACCCCCATCCTTTCTCCTCC
TACTAGCATCTTCCGGGGTAGAAGCCGGGGCCGGAACAGGTTGAACGGTATATCCACCGC
TTGCCGGAAACTTAGCCCATGCAGGTGCTTCCGTCGACCTTACCATCTTCTCCCTTCATC
TCGCCGGTGTCTCCTCCATTCTTGGGGCTATTAATTTTATTACAACAATTATTAATATAA
AACCCCCAGCCATCTCACAATATCAAACCCCCTTATTTGTCTGGGCCGTCCTAATTACAG
CGGTGCTCCTCCTCCTCTCACTACCTGTTCTAGCTGCCGGGATTACCATACTTCTAACAG
ACCGAAATCTTAATACCACATTCTTCGACCCGGCGGGAGGGGGAGACCCAATTCTCTACC
AACACCTGTTCTGATTCTTT
>OP782249_Leporinus_piau_Bacia Mearim
CCCTCAGCCTCCTAATTCGAGCAGAGCTAAGCCAACCCGGGTCCCTTCTAGGTGACGACC
AAATTTATAATGTTATCGTTACCGCACACGCTTTCGTAATAATCTTCTTCATAGTAATGC
CAATTATAATTGGGGGCTTTGGAAACTGATTAATCCCACTAATGATTGGTGCGCCCGACA
TGGCATTTCCACGAATAAATAACATAAGCTTCTGACTTCTACCCCCATCCTTTCTCCTCC
TACTAGCATCTTCCGGAGTAGAAGCCGGAGCCGGAACAGGTTGAACTGTATATCCGCCGC
TTGCTGGAAACTTAGCCCATGCAGGTGCTTCCGTTGACCTTACCATCTTCTCCCTTCATC
TCGCCGGTGTCTCCTCCATTCTTGGGGCTATTAATTTTATTACAACGATTATTAACATAA
AACCTCCAGCCATCTCACAATATCAAACCCCTTTATTTGTCTGAGCCGTCCTAATTACAG
CGGTACTCCTCCTCCTCTCACTACCTGTTCTAGCTGCCGGAATTACTATACTTCTAACAG
ACCGAAATCTTAATACCACATTCTTCGACCCGGCGGGAGGAGGAGACCCAATTCTCTACC
AACACCTATTCTGATTCTTT
>OP782250_Leporinus_piau_Bacia Mearim
CCCTCAGCCTCCTAATTCGAGCAGAGCTAAGTCAACCCGGGTCCCTTCTAGGTGACGACC
AAATTTATAATGTTATCGTTACCGCACACGCTTTCGTAATAATCTTCTTCATAGTAATGC
CAATTATAATTGGGGGCTTTGGAAACTGATTAATCCCACTAATGATTGGTGCGCCCGACA
TGGCATTTCCACGAATAAATAACATAAGCTTCTGACTTCTACCCCCATCCTTTCTCCTCC
TACTAGCATCTTCCGGAGTAGAAGCCGGAGCCGGAACAGGTTGAACTGTATATCCGCCGC
TTGCTGGAAACTTAGCCCATGCAGGTGCTTCCGTTGACCTTACCATCTTCTCCCTTCATC
TCGCCGGTGTCTCCTCCATTCTTGGGGCTATTAATTTTATTACAACGATTATTAACATAA
AACCTCCAGCCATCTCACAATATCAAACCCCTTTATTTGTCTGAGCCGTCCTAATTACAG
CGGTACTCCTCCTCCTCTCACTACCTGTTCTAGCTGCCGGAATTACTATACTTCTAACAG
ACCGAAATCTTAATACCACATTCTTCGACCCGGCGGGAGGAGGAGACCCAATTCTCTACC
AACACCTATTCTGATTCTTT
>OP782251_Leporinus_piau_Bacia Mearim
CCCTCAGCCTCCTAATTCGAGCAGAGCTAAGCCAACCCGGGTCCCTTCTAGGTGACGACC
AAATTTATAATGTTATCGTTACCGCACACGCTTTCGTAATAATCTTCTTCATAGTAATGC
CAATTATAATTGGGGGCTTTGGAAACTGATTAATCCCACTAATGATTGGTGCGCCCGACA
TGGCATTTCCACGAATAAATAACATAAGCTTCTGACTTCTACCCCCATCCTTTCTCCTCC
TACTAGCATCTTCCGGAGTAGAAGCCGGAGCCGGAACAGGTTGAACTGTATATCCGCCGC
TTGCTGGAAACTTAGCCCATGCAGGTGCTTCCGTTGACCTTACCATCTTCTCCCTTCATC
TCGCCGGTGTCTCCTCCATTCTTGGGGCTATTAATTTTATTACAACGATTATTAACATAA
AACCTCCAGCCATCTCACAATATCAAACCCCTTTATTTGTCTGAGCCGTCCTAATTACAG
CGGTACTCCTCCTCCTCTCACTACCTGTTCTAGCTGCCGGAATTACTATACTTCTAACAG
ACCGAAATCTTAATACCACATTCTTCGACCCGGCGGGAGGAGGAGACCCAATTCTCTACC
AACACCTATTCTGATTCTTT
>OP782252_Leporinus_piau_Bacia Mearim
CCCTCAGCCTCCTAATCCGAGCAGAGCTTAGTCAACCCGGGTCCCTTCTAGGTGACGACC
AAATTTATAATGTTATCGTTACCGCACATGCTTTCGTAATAATCTTCTTCATAGTGATGC
CGATCATAATTGGGGGCTTCGGAAACTGACTGGTCCCGCTAATGATTGGCGCACCCGATA
TGGCATTTCCACGAATAAATAACATAAGCTTCTGACTACTACCCCCATCTTTCCTCCTCC
TTCTAGCATCTTCCGGAGTAGAGGCCGGGGCCGGAACAGGTTGAACTGTCTACCCGCCAC
TTGCTGGAAACTTGGCCCACGCAGGCGCTTCCGTCGACCTTACCATCTTCTCCCTGCATC
TTGCCGGTGTCTCCTCCATTCTTGGAGCCATTAATTTTATTACAACAATTATTAACATAA
AACCCCCAGCCATCTCACAATACCAAACCCCTCTATTTGTCTGGGCCGTCCTAATTACGG
CAGTACTTCTTCTCCTCTCATTACCCGTTTTAGCTGCCGGAATTACTATACTTCTAACAG
ACCGAAATCTTAATACCACATTCTTTGACCCGGCAGGAGGAGGAGACCCAATTCTCTACC
AACACCTATTCTGATTCTTT
>OP782253_Leporinus_piau_Bacia Mearim
CCCTCAGCCTCCTAATTCAAGCAGAGCTAAGTCAACCCGGGTCCCTTCTAGGTGACGACC
AAATTTATAATGTTATCGTTACCGCACACGCTTTCGTAATAATCTTCTTCATAGTAATGC
CAATTATAATTGGGGGCTTCGGAAACTGATTAGTTCCACTAATGATTGGCGCACCCGACA
TGGCATTTCCACGAATAAATAACATAAGCTTCTGACTTCTACCCCCATCCTTTCTCCTCC
TACTAGCATCTTCCGGGGTAGAAGCCGGGGCCGGAACAGGTTGAACGGTATATCCACCGC
TTGCCGGAAACTTAGCCCATGCAGGTGCTTCCGTCGACCTTACCATCTTCTCCCTTCATC
TCGCCGGTGTCTCCTCCATTCTTGGGGCTATTAATTTTATTACAACAATTATTAATATAA
AACCCCCAGCCATCTCACAATATCAAACCCCCTTATTTGTCTGGGCCGTCCTAATTACAG
CGGTGCTCCTCCTCCTCTCACTACCTGTTCTAGCTGCCGGGATTACCATACTTCTAACAG
ACCGAAATCTTAATACCACATTCTTCGACCCGGCGGGAGGGGGAGACCCAATTCTCTACC
AACACCTGTTCTGATTCTTT
>OP782254_Leporinus_piau_Bacia Mearim
CCCTCAGCCTCCTAATTCGAGCAGAGCTAAGTCAACCCGGGTCCCTTCTAGGTGACGACC
AAATTTATAATGTTATCGTTACCGCACACGCTTTCGTAATAATCTTCTTCATAGTAATGC
CAATTATAATTGGGGGCTTCGGAAACTGATTAGTTCCACTAATGATTGGCGCACCCGACA
TGGCATTTCCACGAATAAATAACATAAGCTTCTGACTTCTACCCCCATCCTTTCTCCTCC
TACTAGCATCTTCCGGGGTAGAAGCCGGGGCCGGAACAGGTTGAACGGTATATCCACCGC
TTGCCGGAAACTTAGCCCATGCAGGTGCTTCCGTCGACCTTACCATCTTCTCCCTTCATC
TCGCCGGTGTCTCCTCCATTCTTGGGGCTATTAATTTTATTACAACAATTATTAATATAA
AACCCCCAGCCATCTCACAATATCAAACCCCCTTATTTGTCTGGGCCGTCCTAATTACAG
CGGTGCTCCTCCTCCTCTCACTACCTGTTCTAGCTGCCGGGATTACCATACTTCTAACAG
ACCGAAATCTTAATACCACATTCTTCGACCCGGCGGGAGGGGGAGACCCAATTCTCTACC
AACACCTGTTCTGATTCTTT
>OP782255_Leporinus_piau_Bacia Mearim
CCCTCAGCCTCCTAATTCGAGCAGAGCTAAGTCAACCCGGGTCCCTTCTAGGTGACGACC
AAATTTATAATGTTATCGTTACCGCACACGCTTTCGTAATAATCTTCTTCATAGTAATGC
CAATTATAATTGGGGGCTTCGGAAACTGATTAGTTCCACTAATGATTGGCGCACCCGACA
TGGCATTTCCACGAATAAATAACATAAGCTTCTGACTTCTACCCCCATCCTTTCTCCTCC
TACTAGCATCTTCCGGGGTAGAAGCCGGGGCCGGAACAGGTTGAACGGTATATCCACCGC
TTGCCGGAAACTTAGCCCATGCAGGTGCTTCCGTCGACCTTACCATCTTCTCCCTTCATC
TCGCCGGTGTCTCCTCCATTCTTGGGGCTATTAATTTTATTACAACAATTATTAATATAA
AACCCCCAGCCATCTCACAATATCAAACCCCCTTATTTGTCTGGGCCGTCCTAATTACAG
CGGTGCTCCTCCTCCTCTCACTACCTGTTCTAGCTGCCGGGATTACCATACTTCTAACAG
ACCGAAATCTTAATACCACATTCTTCGACCCGGCGGGAGGGGGAGACCCAATTCTCTACC
AACACCTGTTCTGATTCTTT
>OP782256_Leporinus_piau_Bacia Mearim
CCCTCAGCCTCCTAATTCGAGCAGAGCTAAGTCAACCCGGGTCCCTTCTAGGTGACGACC
AAATTTATAATGTTATCGTTACCGCACACGCTTTCGTAATAATCTTCTTCATAGTAATGC
CAATTATAATTGGGGGCTTCGGAAACTGATTAGTTCCACTAATGATTGGCGCACCCGACA
TGGCATTTCCACGAATAAATAACATAAGCTTCTGACTTCTACCCCCATCCTTTCTCCTCC
TACTAGCATCTTCCGGGGTAGAAGCCGGGGCCGGAACAGGTTGAACGGTATATCCACCGC
TTGCCGGAAACTTAGCCCATGCAGGTGCTTCCGTCGACCTTACCATCTTCTCCCTTCATC
TCGCCGGTGTCTCCTCCATTCTTGGGGCTATTAATTTTATTACAACAATTATTAATATAA
AACCCCCAGCCATCTCACAATATCAAACCCCCTTATTTGTCTGGGCCGTCCTAATTACAG
CGGTGCTCCTCCTCCTCTCACTACCTGTTCTAGCTGCCGGGATTACCATACTTCTAACAG
ACCGAAATCTTAATACCACATTCTTCGACCCGGCGGGAGGGGGAGACCCAATTCTCTACC
AACACCTGTTCTGATTCTTT
>OP782257_Leporinus_piau_Bacia Mearim
CCCTCAGCCTCCTAATTCGAGCAGAGCTAAGCCAACCCGGGTCCCTTCTAGGTGACGACC
AAATTTATAATGTTATCGTTACCGCACACGCTTTCGTAATAATCTTCTTCATAGTAATGC
CAATTATAATTGGGGGCTTTGGAAACTGATTAATCCCACTAATGATTGGTGCGCCCGACA
TGGCATTTCCACGAATAAATAACATAAGCTTCTGACTTCTACCCCCATCCTTTCTCCTCC
TACTAGCATCTTCCGGAGTAGAAGCCGGAGCCGGAACAGGTTGAACTGTATATCCGCCGC
TTGCTGGAAACTTAGCCCATGCAGGTGCTTCCGTTGACCTTACCATCTTCTCCCTTCATC
TCGCCGGTGTCTCCTCCATTCTTGGGGCTATTAATTTTATTACAACGATTATTAACATAA
AACCTCCAGCCATCTCACAATATCAAACCCCTTTATTTGTCTGAGCCGTCCTAATTACAG
CGGTACTCCTCCTCCTCTCACTACCTGTTCTAGCTGCCGGAATTACTATACTTCTAACAG
ACCGAAATCTTAATACCACATTCTTCGACCCGGCGGGAGGAGGAGACCCAATTCTCTACC
AACACCTATTCTGATTCTTT
>OP782258_Leporinus_piau_Bacia Mearim
CCCTCAGCCTCCTAATTCGAGCAGAGCTAAGTCAACCCGGGTCCCTTCTAGGTGACGACC
AAATTTATAATGTTATCGTTACCGCACACGCTTTCGTAATAATCTTCTTCATAGTAATGC
CAATTATAATTGGGGGCTTCGGAAACTGATTAGTTCCACTAATGATTGGCGCACCCGACA
TGGCATTTCCACGAATAAATAACATAAGCTTCTGACTTCTACCCCCATCCTTTCTCCTCC
TACTAGCATCTTCCGGGGTAGAAGCCGGGGCCGGAACAGGTTGAACGGTATATCCACCGC
TTGCCGGAAACTTAGCCCATGCAGGTGCTTCCGTCGACCTTACCATCTTCTCCCTTCATC
TCGCCGGTGTCTCCTCCATTCTTGGGGCTATTAATTTTATTACAACAATTATTAATATAA
AACCCCCAGCCATCTCACAATATCAAACCCCCTTATTTGTCTGGGCCGTCCTAATTACAG
CGGTGCTCCTCCTCCTCTCACTACCTGTTCTAGCTGCCGGGATTACCATACTTCTAACAG
ACCGAAATCTTAATACCACATTCTTCGACCCGGCGGGAGGGGGAGACCCAATTCTCTACC
AACACCTGTTCTGATTCTTT
>OP782259_Leporinus_piau_Bacia Mearim
CCCTCAGCCTCCTAATTCGAGCAGAGCTAAGTCAACCCGGGTCCCTTCTAGGTGACGACC
AAATTTATAATGTTATCGTTACCGCACACGCTTTCGTAATAATCTTCTTCATAGTAATGC
CAATTATAATTGGGGGCTTCGGAAACTGATTAGTTCCACTAATGATTGGCGCACCCGACA
TGGCATTTCCACGAATAAATAACATAAGCTTCTGACTTCTACCCCCATCCTTTCTCCTCC
TACTAGCATCTTCCGGGGTAGAAGCCGGGGCCGGAACAGGTTGAACGGTATATCCACCGC
TTGCCGGAAACTTAGCCCATGCAGGTGCTTCCGTCGACCTTACCATCTTCTCCCTTCATC
TCGCCGGTGTCTCCTCCATTCTTGGGGCTATTAATTTTATTACAACAATTATTAATATAA
AACCCCCAGCCATCTCACAATATCAAACCCCCTTATTTGTCTGGGCCGTCCTAATTACAG
CGGTGCTCCTCCTCCTCTCACTACCTGTTCTAGCTGCCGGGATTACCATACTTCTAACAG
ACCGAAATCTTAATACCACATTCTTCGACCCGGCGGGAGGGGGAGACCCAATTCTCTACC
AACACCTGTTCTGATTCTTT
>OP782260_Leporinus_piau_Bacia Mearim
CCCTCAGCCTCCTAATTCGAGCAGAGCTAAATCAACCCGGGTCCCTTCTAGGTGACGACC
AAATTTATAATGTTATCGTTACCGCACACGCTTTCGTAATAATCTTCTTCATAGTAATGC
CAATTATAATTGGGGGCTTCGGAAACTGATTAGTTCCACTAATGATTGGCGCACCCGACA
TGGCATTTCCACGAATAAATAACATAAGCTTCTGACTTCTACCCCCATCCTTTCTCCTCC
TACTAGCATCTTCCGGGGTAGAAGCCGGGGCCGGAACAGGTTGAACGGTATATCCACCGC
TTGCCGGAAACTTAGCCCATGCAGGTGCTTCCGTCGACCTTACCATCTTCTCCCTTCATC
TCGCCGGTGTCTCCTCCATTCTTGGGGCTATTAATTTTATTACAACAATTATTAATATAA
AACCTCCAGCCATCTCACAATATCAAACCCCCTTATTTGTCTGGGCCGTCCTAATTACAG
CGGTGCTCCTCCTCCTCTCACTACCTGTTCTAGCTGCCGGGATTACCATACTTCTAACAG
ACCGAAATCTTAATACCACATTCTTCGACCCGGCGGGAGGGGGAGACCCAATTCTCTACC
AACACCTGTTCTGATTCTTT
>OP782261_Leporinus_piau_Bacia Mearim
CCCTCAGCCTCCTAATTCGAGCAGAGCTAAGTCAACCCGGGTCCCTTCTAGGTGACGACC
AAATTTATAATGTTATCGTTACCGCACACGCTTTCGTAATAATCTTCTTCATAGTAATGC
CAATTATAATTGGGGGCTTCGGAAACTGATTAGTTCCACTAATGATTGGCGCACCCGACA
TGGCATTTCCACGAATAAATAACATAAGCTTCTGACTTCTACCCCCATCCTTTCTCCTCC
TACTAGCATCTTCCGGGGTAGAAGCCGGGGCCGGAACAGGTTGAACGGTATATCCACCGC
TTGCCGGAAACTTAGCCCATGCAGGTGCTTCCGTCGACCTTACCATCTTCTCCCTTCATC
TCGCCGGTGTCTCCTCCATTCTTGGGGCTATTAATTTTATTACAACAATTATCAATATAA
AACCTCCAGCCATCTCACAATATCAAACCCCCTTATTTGTCTGGGCCGTCCTAATTACAG
CGGTGCTCCTCCTCCTCTCACTACCTGTTCTAGCTGCCGGGATTACCATACTTCTAACAG
ACCGAAATCTTAATACCACATTCTTCGACCCGGCGGGAGGGGGAGACCCAATTCTCTACC
AACACCTGTTCTGATTCTTT
>OP782262_Leporinus_piau_Bacia Mearim
CCCTCAGCCTCCTAATTCGAGCAGAGCTAAGTCAACCCGGGTCCCTTCTAGGTGACGACC
AAATTTATAATGTTATCGTTACCGCACACGCTTTCGTAATAATCTTCTTCATAGTAATGC
CAATTATAATTGGGGGCTTCGGAAACTGATTAGTTCCACTAATGATTGGCGCACCCGACA
TGGCATTTCCACGAATAAATAACATAAGCTTCTGACTTCTACCCCCATCCTTTCTCCTCC
TACTAGCATCTTCCGGGGTAGAAGCCGGGGCCGGAACAGGTTGAACGGTATATCCACCGC
TTGCCGGAAACTTAGCCCATGCAGGTGCTTCCGTCGACCTTACCATCTTCTCCCTTCATC
TCGCCGGTGTCTCCTCCATTCTTGGGGCTATTAATTTTATTACAACAATTATTAATATAA
AACCTCCAGCCATCTCACAATATCAAACCCCCTTATTTGTCTGGGCCGTCCTAATTACAG
CGGTGCTCCTCCTCCTCTCACTACCTGTTCTAGCTGCCGGGATTACCATACTTCTAACAG
ACCGAAATCTTAATACCACATTCTTCGACCCGGCGGGAGGGGGAGACCCAATTCTCTACC
AACACCTGTTCTGATTCTTT
>OP782263_Leporinus_piau_Bacia Mearim
CCCTCAGCCTCCTAATTCGAGCAGAGCTAAGTCAACCCGGGTCCCTTCTAGGTGACGACC
AAATTTATAATGTTATCGTTACCGCACACGCTTTCGTAATAATCTTCTTCATAGTAATGC
CAATTATAATTGGGGGCTTCGGAAACTGATTAGTTCCACTAATGATTGGCGCACCCGACA
TGGCATTTCCACGAATAAATAACATAAGCTTCTGACTTCTACCCCCATCCTTTCTCCTCC
TACTAGCATCTTCCGGGGTAGAAGCCGGGGCCGGAACAGGTTGAACGGTATATCCACCGC
TTGCCGGAAACTTAGCCCATGCAGGTGCTTCCGTCGACCTTACCATCTTCTCCCTTCATC
TCGCCGGTGTCTCCTCCATTCTTGGGGCTATTAATTTTATTACAACAATTATCAATATAA
AACCTCCAGCCATCTCACAATATCAAACCCCCTTATTTGTCTGGGCCGTCCTAATTACAG
CGGTGCTCCTCCTCCTCTCACTACCTGTTCTAGCTGCCGGGATTACCATACTTCTAACAG
ACCGAAATCTTAATACCACATTCTTCGACCCGGCGGGAGGGGGAGACCCAATTCTCTACC
AACACCTGTTCTGATTCTTT
>OP782264_Leporinus_piau_Bacia Mearim
CCCTCAGCCTCCTAATTCGAGCAGAGCTAAGTCAACCCGGGTCCCTTCTAGGTGACGACC
AAATTTATAATGTTATCGTTACCGCACACGCTTTCGTAATAATCTTCTTCATAGTAATGC
CAATTATAATTGGGGGCTTCGGAAACTGATTAGTTCCACTAATGATTGGCGCACCCGACA
TGGCATTTCCACGAATAAATAACATAAGCTTCTGACTTCTACCCCCATCCTTTCTCCTCC
TACTAGCATCTTCCGGGGTAGAAGCCGGGGCCGGAACAGGTTGAACGGTATATCCACCGC
TTGCCGGAAACTTAGCCCATGCAGGTGCTTCCGTCGACCTTACCATCTTCTCCCTTCATC
TCGCCGGTGTCTCCTCCATTCTTGGGGCTATTAATTTTATTACAACAATTATTAATATAA
AACCCCCAGCCATCTCACAATATCAAACCCCCTTATTTGTCTGGGCCGTCCTAATTACAG
CGGTGCTCCTCCTCCTCTCACTACCTGTTCTAGCTGCCGGGATTACCATACTTCTAACAG
ACCGAAATCTTAATACCACATTCTTCGACCCGGCGGGAGGGGGAGACCCAATTCTCTACC
AACACCTGTTCTGATTCTTT
>OP782265_Leporinus_piau_Bacia Mearim
CCCTCAGCCTCCTAATTCGAGCAGAGCTAAGTCAACCCGGGTCCCTTCTAGGTGACGACC
AAATTTATAATGTTATCGTTACCGCACACGCTTTCGTAATAATCTTCTTCATAGTAATGC
CAATTATAATTGGGGGCTTCGGAAACTGATTAGTTCCACTAATGATTGGCGCACCCGACA
TGGCATTTCCACGAATAAATAACATAAGCTTCTGACTTCTACCCCCATCCTTTCTCCTCC
TACTAGCATCTTCCGGGGTAGAAGCCGGGGCCGGAACAGGTTGAACGGTATATCCACCGC
TTGCCGGAAACTTAGCCCATGCAGGTGCTTCCGTCGACCTTACCATCTTCTCCCTTCATC
TCGCCGGTGTCTCCTCCATTCTTGGGGCTATTAATTTTATTACAACAATTATTAATATAA
AACCCCCAGCCATCTCACAATATCAAACCCCCTTATTTGTCTGGGCCGTCCTAATTACAG
CGGTGCTCCTCCTCCTCTCACTACCTGTTCTAGCTGCCGGGATTACCATACTTCTAACAG
ACCGAAATCTTAATACCACATTCTTCGACCCGGCGGGAGGGGGAGACCCAATTCTCTACC
AACACCTGTTCTGATTCTTT
>OP782266_Leporinus_piau_Bacia Mearim
CCCTCAGCCTCCTAATTCGAGCAGAGCTAAGTCAACCCGGGTCCCTTCTAGGTGACGACC
AAATTTATAATGTTATCGTTACCGCACACGCTTTCGTAATAATCTTCTTCATAGTAATGC
CAATTATAATTGGGGGCTTCGGAAACTGATTAGTTCCACTAATGATTGGCGCACCCGACA
TGGCATTTCCACGAATAAATAACATAAGCTTCTGACTTCTACCCCCATCCTTTCTCCTCC
TACTAGCATCTTCCGGGGTAGAAGCCGGGGCCGGAACAGGTTGAACGGTATATCCACCGC
TTGCCGGAAACTTAGCCCATGCAGGTGCTTCCGTCGACCTTACCATCTTCTCCCTTCATC
TCGCCGGTGTCTCCTCCATTCTTGGGGCTATTAATTTTATTACAACAATTATCAATATAA
AACCTCCAGCCATCTCACAATATCAAACCCCCTTATTTGTCTGGGCCGTCCTAATTACAG
CGGTGCTCCTCCTCCTCTCACTACCTGTTCTAGCTGCCGGGATTACCATACTTCTAACAG
ACCGAAATCTTAATACCACATTCTTCGACCCGGCGGGAGGGGGAGACCCAATTCTCTACC
AACACCTGTTCTGATTCTTT
>OP782267_Leporinus_piau_Bacia Mearim
CCCTCAGCCTCCTAATTCAAGCAGAGCTAAGTCAACCCGGGTCCCTTCTAGGCGACGACC
AAATTTATAATGTTATTGTAACCGCACACGCTTTCGTAATAATCTTCTTCATAGTAATGC
CAATTATAATTGGGGGCTTCGGATACTGATTAGTTCCACTAATGATTGGCGCACCCGACA
TGGCATTTCCACGAATAAATAACATAAGCTTCTGACTTCTACCCCCATCCTTTCTCCTCC
TACTAGCATCTTCCGGGGTAGAAGCCGGGGCCGGAACAGGTTGAACGGTATATCCACCGC
TTGCCGGAAACTTAGCCCATGCAGGTGCTTCCGTAGACCTTACCATCTTCTCCCTTCATC
TCGCCGGTGTCTCCTCCATTCTTGGGGCTATTAATTTTATTACAACAATTATTAATATAA
AACCCCCAGCCATCTCACAATATCAAACCCCCTTATTTGTCTGGGCCGTCCTAATTACAG
CGGTGCTCCTCCTCCTCTCACTACCTGTTCTGGCTGCCGGGATTACCATACTTCTAACAG
ACCGAAATCTTAATACCACATTCTTCGACCCGGCGGGAGGGGGAGACCCAATTCTCTACC
AACACCTGTTCTGATTCTTT
>OP782268_Leporinus_piau_Bacia Mearim
CCCTCAGCCTCCTAATTCGAGCAGAGCTAAGTCAACCCGGGTCCCTTCTAGGTGACGACC
AAATTTATAATGTTATCGTTACCGCACACGCTTTCGTAATAATCTTCTTCATAGTAATGC
CAATTATAATTGGGGGCTTCGGAAACTGATTAGTTCCACTAATGATTGGCGCACCCGACA
TGGCATTTCCACGAATAAATAACATAAGCTTCTGACTTCTACCCCCATCCTTTCTCCTCC
TACTAGCATCTTCCGGGGTAGAAGCCGGGGCCGGAACAGGTTGAACGGTATATCCACCGC
TTGCCGGAAACTTAGCCCATGCAGGTGCTTCCGTCGACCTTACCATCTTCTCCCTTCATC
TCGCCGGTGTCTCCTCCATTCTTGGGGCTATTAATTTTATTACAACAATTATCAATATAA
AACCTCCAGCCATCTCACAATATCAAACCCCCTTATTTGTCTGGGCCGTCCTAATTACAG
CGGTGCTCCTCCTCCTCTCACTACCTGTTCTAGCTGCCGGGATTACCATACTTCTAACAG
ACCGAAATCTTAATACCACATTCTTCGACCCGGCGGGAGGGGGAGACCCAATTCTCTACC
AACACCTGTTCTGATTCTTT
>OP782269_Leporinus_piau_Bacia Mearim
CCCTCAGCCTCCTAATTCGAGCAGAGCTAAGTCAACCCGGGTCCCTTCTAGGTGACGACC
AAATTTATAATGTTATCGTTACCGCACACGCTTTCGTAATAATCTTCTTCATAGTAATGC
CAATTATAATTGGGGGCTTCGGAAACTGATTAGTTCCACTAATGATTGGCGCACCCGACA
TGGCATTTCCACGAATAAATAACATAAGCTTCTGACTTCTACCCCCATCCTTTCTCCTCC
TACTAGCATCTTCCGGGGTAGAAGCCGGGGCCGGAACAGGTTGAACGGTATATCCACCGC
TTGCCGGAAACTTAGCCCATGCAGGTGCTTCCGTCGACCTTACCATCTTCTCCCTTCATC
TCGCCGGTGTCTCCTCCATTCTTGGGGCTATTAATTTTATTACAACAATTATTAATATAA
AACCTCCAGCCATCTCACAATATCAAACCCCCTTATTTGTCTGGGCCGTCCTAATTACAG
CGGTGCTCCTCCTCCTCTCACTACCTGTTCTAGCTGCCGGGATTACCATACTTCTAACAG
ACCGAAATCTTAATACCACATTCTTCGACCCGGCGGGAGGGGGAGACCCAATTCTCTACC
AACACCTGTTCTGATTCTTT
>OP782270_Leporinus_piau_Bacia Mearim
CCCTCAGCCTCCTAATTAAAGAAGAGCTAAGTCAACCCGGGTCCCTTCTAGGTGACGACC
AAATTTATAATGTTATCGTTACCGCACACGCTTTCGTAATAATCTTCTTCATAGTAATGC
CAATTATAATTGGGGGCTTCGGAAACTGATTAGTTCCACTAATGATTGGCGCACCCGACA
TGGCATTTCCACGAATAAATAACATAAGCTTCTGACTTCTACCCCCATCCTTTCTCCTCC
TACTAGCATCTTCCGGGGTAGAAGCCGGGGCCGGAACAGGTTGAACGGTATATCCACCGC
TTGCCGGAAACTTAGCCCATGCAGGTGCTTCCGTCGACCTTACCATCTTCTCCCTTCATC
TCGCCGGTGTCTCCTCCATTCTTGGGGCTATTAATTTTATTACAACAATTATTAATATAA
AACCCCCAGCCATCTCACAATATCAAACCCCCTTATTTGTCTGGGCCGTCCTAATTACAG
CGGTGCTCCTCCTCCTCTCACTACCTGTTCTAGCTGCCGGGATTACCATACTTCTAACAG
ACCGAAATCTTAATACCACATTCTTCGACCCGGCGGGAGGGGGAGACCCAATTCTCTACC
AACACCTGTTCTGATTCTTT
>OP782271_Leporinus_piau_Bacia Mearim
CCCTCAGCCTCCTAATTCGAGCAGAGCTAAGTCAACCCGGGTCCCTTCTAGGTGACGACC
AAATTTATAATGTTATCGTTACCGCACACGCTTTCGTAATAATCTTCTTCATAGTAATGC
CAATTATAATTGGGGGCTTCGGAAACTGATTAGTTCCACTAATGATTGGCGCACCCGACA
TGGCATTTCCACGAATAAATAACATAAGCTTCTGACTTCTACCCCCATCCTTTCTCCTCC
TACTAGCATCTTCCGGGGTAGAAGCCGGGGCCGGAACAGGTTGAACGGTATATCCACCGC
TTGCCGGAAACTTAGCCCATGCAGGTGCTTCCGTCGACCTTACCATCTTCTCCCTTCATC
TCGCCGGTGTCTCCTCCATTCTTGGGGCTATTAATTTTATTACAACAATTATTAATATAA
AACCCCCAGCCATCTCACAATATCAAACCCCCTTATTTGTCTGGGCCGTCCTAATTACAG
CGGTGCTCCTCCTCCTCTCACTACCTGTTCTAGCTGCCGGGATTACCATACTTCTAACAG
ACCGAAATCTTAATACCACATTCTTCGACCCGGCGGGAGGGGGAGACCCAATTCTCTACC
AACACCTGTTCTGATTCATT
>OP782272_Leporinus_piau_Bacia Mearim
CCCTCAGCCTCCTAATTCGAGCAGAGCTAAGTCAACCCGGGTCCCTTCTAGGTGACGACC
AAATTTATAATGTTATCGTTACCGCACACGCTTTCGTAATAATCTTCTTCATAGTAATGC
CAATTATAATTGGGGGCTTCGGAAACTGATTAGTTCCACTAATGATTGGCGCACCCGACA
TGGCATTTCCACGAATAAATAACATAAGCTTCTGACTTCTACCCCCATCCTTTCTCCTCC
TACTAGCATCTTCCGGGGTAGAAGCCGGGGCCGGAACAGGTTGAACGGTATATCCACCGC
TTGCCGGAAACTTAGCCCATGCAGGTGCTTCCGTCGACCTTACCATCTTCTCCCTTCATC
TCGCCGGTGTCTCCTCCATTCTTGGGGCTATTAATTTTATTACAACAATTATTAATATAA
AACCCCCAGCCATCTCACAATATCAAACCCCCTTATTTGTCTGGGCCGTCCTAATTACAG
CGGTGCTCCTCCTCCTCTCACTACCTGTTCTAGCTGCCGGGATTACCATACTTCTAACAG
ACCGAAATCTTAATACCACATTCTTCGACCCGGCGGGAGGGGGAGACCCAATTCTCTACC
AACACCTGTTCTGATTCTTT
>OP782273_Leporinus_piau_Bacia Mearim
CCCTCAGCCTCCTAATTCGAGCAGAGCTAAGTCAACCCGGGTCCCTTCTAGGTGACGACC
AAATTTATAATGTTATCGTTACCGCACACGCTTTCGTAATAATCTTCTTCATAGTAATGC
CAATTATAATTGGGGGCTTCGGAAACTGATTAGTTCCACTAATGATTGGCGCACCCGACA
TGGCATTTCCACGAATAAATAACATAAGCTTCTGACTTCTACCCCCATCCTTTCTCCTCC
TACTAGCATCTTCCGGGGTAGAAGCCGGGGCCGGAACAGGTTGAACGGTATATCCACCGC
TTGCCGGAAACTTAGCCCATGCAGGTGCTTCCGTCGACCTTACCATCTTCTCCCTTCATC
TCGCCGGTGTCTCCTCCATTCTTGGGGCTATTAATTTTATTACAACAATTATCAATATAA
AACCTCCAGCCATCTCACAATATCAAACCCCCTTATTTGTCTGGGCCGTCCTAATTACAG
CGGTGCTCCTCCTCCTCTCACTACCTGTTCTAGCTGCCGGGATTACCATACTTCTAACAG
ACCGAAATCTTAATACCACATTCTTCGACCCGGCGGGAGGGGGAGACCCAATTCTCTACC
AACACCTGTTCTGATTCTTT
>OP782274_Leporinus_piau_Bacia Mearim
CCCTCAGCCTCCTAATTCGAGCAGAGCTAAGTCAACCCGGGTCCCTTCTAGGTGACGACC
AAATTTATAATGTTATCGTTACCGCACACGCTTTCGTAATAATCTTCTTCATAGTAATGC
CAATTATAATTGGGGGCTTCGGAAACTGATTAGTTCCACTAATGATTGGCGCACCCGACA
TGGCATTTCCACGAATAAATAACATAAGCTTCTGACTTCTACCCCCATCCTTTCTCCTCC
TACTAGCATCTTCCGGGGTAGAAGCCGGGGCCGGAACAGGTTGAACGGTATATCCACCGC
TTGCCGGAAACTTAGCCCATGCAGGTGCTTCCGTCGACCTTACCATCTTCTCCCTTCATC
TCGCCGGTGTCTCCTCCATTCTTGGGGCTATTAATTTTATTACAACAATTATCAATATAA
AACCTCCAGCCATCTCACAATATCAAACCCCCTTATTTGTCTGGGCCGTCCTAATTACAG
CGGTGCTCCTCCTCCTCTCACTACCTGTTCTAGCTGCCGGGATTACCATACTTCTAACAG
ACCGAAATCTTAATACCACATTCTTCGACCCGGCGGGAGGGGGAGACCCAATTCTCTACC
AACACCTGTTCTGATTCTTT
>OP782275_Leporinus_piau_Bacia Mearim
CCCTCAGCCTCCTAATTAAAGCAGAGCTAAGTCAACCCGGGTCCCTTCTAGGTGACGACC
AAATTTATAATGTTATCGTTACCGCACACGCTTTCGTAATAATCTTCTTCATAGTAATGC
CAATTATAATTGGGGGCTTCGGAAACTGATTAGTTCCACTAATGATTGGCGCACCCGACA
TGGCATTTCCACGAATAAATAACATAAGCTTCTGACTTCTACCCCCATCCTTTCTCCTCC
TACTAGCATCTTCCGGGGTAGAAGCCGGGGCCGGAACAGGTTGAACGGTATATCCACCGC
TTGCCGGAAACTTAGCCCATGCAGGTGCTTCCGTCGACCTTACCATCTTCTCCCTTCATC
TCGCCGGTGTCTCCTCCATTCTTGGGGCTATTAATTTTATTACAACAATTATTAATATAA
AACCCCCAGCCATCTCACAATATCAAACCCCCTTATTTGTCTGGGCCGTCCTAATTACAG
CGGTGCTCCTCCTCCTCTCACTACCTGTTCTAGCTGCCGGGATTACCATACTTCTAACAG
ACCGAAATCTTAATACCACATTCTTCGACCCGGCGGGAGGGGGAGACCCAATTCTCTACC
AACACCTGTTCTGATTCTTT
>OP782276_Leporinus_piau_Bacia Mearim
CCCTCAGCCTCCTAATTCGAGCAGAGCTAAGTCAACCCGGGTCCCTTCTAGGTGACGACC
AAATTTATAATGTTATCGTTACCGCACACGCTTTCGTAATAATCTTCTTCATAGTAATGC
CAATTATAATTGGGGGCTTCGGAAACTGATTAGTTCCACTAATGATTGGCGCACCCGACA
TGGCATTTCCACGAATAAATAACATAAGCTTCTGACTTCTACCCCCATCCTTTCTCCTCC
TACTAGCATCTTCCGGGGTAGAAGCCGGGGCCGGAACAGGTTGAACGGTATATCCACCGC
TTGCCGGAAACTTAGCCCATGCAGGTGCTTCCGTCGACCTTACCATCTTCTCCCTTCATC
TCGCCGGTGTCTCCTCCATTCTTGGGGCTATTAATTTTATTACAACAATTATCAATATAA
AACCTCCAGCCATCTCACAATATCAAACCCCCTTATTTGTCTGGGCCGTCCTAATTACAG
CGGTGCTCCTCCTCCTCTCACTACCTGTTCTAGCTGCCGGGATTACCATACTTCTAACAG
ACCGAAATCTTAATACCACATTCTTCGACCCGGCGGGAGGGGGAGACCCAATTCTCTACC
AACACCTGTTCTGATTCTTT
>OP782277_Leporinus_piau_Bacia Mearim
CCCTCAGCCTCCTAATTCGAGCAGAGCTAAGTCAACCCGGGTCCCTTCTAGGTGACGACC
AAATTTATAATGTTATCGTTACCGCACACGCTTTCGTAATAATCTTCTTCATAGTAATGC
CAATTATAATTGGGGGCTTCGGAAACTGATTAGTTCCACTAATGATTGGAGAACCCGAAA
TGGCATTTCCACGAATAAATAACATAAGCTTCTGACTGCTACCCCCATGCTTTCTCCTCC
TACTAGCATCTTCCGGGGTAGAAGCCGGGGCCGGAACAGGTTGAACGGTATATCCACCGC
TTGCCGCTAACTTAGCCCATGCAGGTGCTTCCAGCGACCTTACCATCTTCTCCCTTCATC
TCGCCGGTGTCTCCTCCATTCTTGGGGGTATTAATTTTATTACAACAATTATCAATATAA
AACCTCCAGCCATCTCACAATATCAAACCCCCTTATTTGTCTGGGCAGTACTAATTCCAG
CGGTGCTCCTCCTCCTCTATCTACCTGTTCTAGCTGCCGGAATTACCATACTTCTAACAG
ACCGAAATCTTAATACCACATTCTTCGACCCGGCGGGAGGAGGAGACCCAATTCTCTACC
AACACCTGTTCTGATTCTTT
>OP782278_Leporinus_piau_Bacia Mearim
CCCTCAGCCTCCTAATTCGAGCAGAGCTAAGTCAACCCGGGTCCCTTCTAGGTGACGACC
AAATTTATAATGTTATCGTTACCGCACACGCTTTCGTAATAATCTTCTTCATAGTAATGC
CAATTATAATTGGGGGCTTCGGAAACTGATTAGTTCCACTAATGATTGGCGCACCCGACA
TGGCATTTCCACGAATAAATAACATAAGCTTCTGACTTCTACCCCCATCCTTTCTCCTCC
TACTAGCATCTTCCGGGGTAGAAGCCGGGGCCGGAACAGGTTGAACGGTATATCCACCGC
TTGCCGGAAACTTAGCCCATGCAGGTGCTTCCGTCGACCTTACCATCTTCTCCCTTCATC
TCGCCGGTGTCTCCTCCATTCTTGGGGCTATTAATTTTATTACAACAATTATTAATATAA
AACCCCCAGCCATCTCACAATATCAAACCCCCTTATTTGTCTGGGCCGTCCTAATTACAG
CGGTGCTCCTCCTCCTCTCACTACCTGTTCTAGCTGCCGGGATTACCATACTTCTAACAG
ACCGAAATCTTAATACCACATTCTTCGACCCGGCGGGAGGGGGAGACCCAATTCTCTACC
AACACCTGTTCTGATTCTTT
>OP782279_Leporinus_piau_Bacia Mearim
CCCTCAgCCTCCTaaTTCGAGCAGAGCTAAGTcAACCCGGGTCCCTTCTAGGTGACGACC
AAATTTATAATGTTATCGTTACCGCACACGCTTTCGTAATAATCTTCTTCATAGTAATGC
CAATTATAATTGGGGGCTTCGGAAACTGATTAGTTCCACTAATGATTGGCGCACCCGACA
TGGCATTTCCACGAATAAATAACATAAGCTTCTGACTTCTACCCCCATCCTTTCTCCTCC
TACTAGCATCTTCCGGGGTAGAAGCCGGGGCCGGAACAGGTTGAACGGTATATCCACCGC
TTGCCGGAAACTTAGCCCATGCAGGTGCTTCCGTCGACCTTACCATCTTCTCCCTTCATC
TCGCCGGTGTCTCCTCCATTCTTGGGGCTATTAATTTTATTACAACAATTATTAATATAA
AACCTCCAGCCATCTCACAATATCAAACCCCCTTATTTGTCTGGGCCGTCCTAATTACAG
CGGTGCTCCTCCTCCTCTCACTACCTGTTCTAGCTGCCGGGATTACCATACTTCTAACAG
ACCGAAATCTTAATACCACATTCTTCGACCCGGCGGGAGGGGGAGACCCAATTCTCTACC
AACACCTGTTCTGATTCTTT
>OP782280_Leporinus_piau_Bacia Mearim
CCCTCAGCCTCCTAATTCGAGCAGAGCTAAGTCAACCCGGGTCCCTTCTAGGTGACGACC
AAATTTATAATGTTATCGTTACCGCACACGCTTTCGTAATAATCTTCTTCATAGTAATGC
CAATTATAATTGGGGGCTTCGGAAACTGATTAGTTCCACTAATGATTGGCGCACCCGACA
TGGCATTTCCACGAATAAATAACATAAGCTTCTGACTTCTACCCCCATCCTTTCTCCTCC
TACTAGCATCTTCCGGGGTAGAAGCCGGGGCCGGAACAGGTTGAACGGTATATCCACCGC
TTGCCGGAAACTTAGCCCATGCAGGTGCTTCCGTCGACCTTACCATCTTCTCCCTTCATC
TCGCCGGTGTCTCCTCCATTCTTGGGGCTATTAATTTTATTACAACAATTATTAATATAA
AACCTCCAGCCATCTCACAATATCAAACCCCCTTATTTGTCTGGGCCGTCCTAATTACAG
CGGTGCTCCTCCTCCTCTCACTACCTGTTCTAGCTGCCGGGATTACCATACTTCTAACAG
ACCGAAATCTTAATACCACATTCTTCGACCCGGCGGGAGGGGGAGACCCAATTCTCTACC
AACACCTGTTCTGATTCTTT
>OP782281_Leporinus_piau_Bacia Mearim
CCCTCAGCCTCCTAATTCGAGCAGAGCTAAGTCAACCCGGGTCCCTTCTAGGTGACGACC
AAATTTATAATGTTATCGTTACCGCACACGCTTTCGTAATAATCTTCTTCATAGTAATGC
CAATTATAATTGGGGGCTTCGGAAACTGATTAGTTCCACTAATGATTGGCGCACCCGACA
TGGCATTTCCACGAATAAATAACATAAGCTTCTGACTTCTACCCCCATCCTTTCTCCTCC
TACTAGCATCTTCCGGGGTAGAAGCCGGGGCCGGAACAGGTTGAACGGTATATCCACCGC
TTGCCGGAAACTTAGCCCATGCAGGTGCTTCCGTCGACCTTACCATCTTCTCCCTTCATC
TCGCCGGTGTCTCCTCCATTCTTGGGGCTATTAATTTTATTACAACAATTATTAATATAA
AACCCCCAGCCATCTCACAATATCAAACCCCCTTATTTGTCTGGGCCGTCCTAATTACAG
CGGTGCTCCTCCTCCTCTCACTACCTGTTCTAGCTGCCGGGATTACCATACTTCTAACAG
ACCGAAATCTTAATACCACATTCTTCGACCCGGCGGGAGGGGGAGACCCAATTCTCTACC
AACACCTGTTCTGATTCTTT
>OP782282_Leporinus_piau_Bacia Mearim
CCCTCAGCCTCCTAATTCGAGCAGAGCTAAGTCAACCCGGGTCCCTTCTAGGTGACGACC
AAATTTATAATGTTATCGTTACCGCACACGCTTTCGTAATAATCTTCTTCATAGTAATGC
CAATTATAATTGGGGGCTTCGGAAACTGATTAGTTCCACTAATGATTGGCGCACCCGACA
TGGCATTTCCACGAATAAATAACATAAGCTTCTGACTTCTACCCCCATCCTTTCTCCTCC
TACTAGCATCTTCCGGGGTAGAAGCCGGGGCCGGAACAGGTTGAACGGTATATCCACCGC
TTGCCGGAAACTTAGCCCATGCAGGTGCTTCCGTCGACCTTACCATCTTCTCCCTTCATC
TCGCCGGTGTCTCCTCCATTCTTGGGGCTATTAATTTTATTACAACAATTATCAATATAA
AACCTCCAGCCATCTCACAATATCAAACCCCCTTATTTGTCTGGGCCGTCCTAATTACAG
CGGTGCTCCTCCTCCTCTCACTACCTGTTCTAGCTGCCGGGATTACCATACTTCTAACAG
ACCGAAATCTTAATACCACATTCTTCGACCCGGCGGGAGGGGGAGACCCAATTCTCTACC
AACACCTGTTCTGATTCTTT
>OP782283_Leporinus_piau_Bacia Mearim
CCCTCAGCCTCCTAATTCGAGCAGAGCTAAGCCAACCCGGGTCCCTTCTAGGTGACGACC
AAATTTATAATGTTATCGTTACCGCACACGCTTTCGTAATAATCTTCTTCATAGTAATGC
CAATTATAATTGGGGGCTTTGGAAACTGATTAATCCCACTAATGATTGGTGCGCCCGACA
TGGCATTTCCACGAATAAATAACATAAGCTTCTGACTTCTACCCCCATCCTTTCTCCTCC
TACTAGCATCTTCCGGAGTAGAAGCCGGAGCCGGAACAGGTTGAACTGTATATCCGCCGC
TTGCTGGAAACTTAGCCCATGCAGGTGCTTCCGTTGACCTTACCATCTTCTCCCTTCATC
TCGCCGGTGTCTCCTCCATTCTTGGGGCTATTAATTTTATTACAACGATTATTAACATAA
AACCTCCAGCCATCTCACAATATCAAACCCCTTTATTTGTCTGAGCCGTCCTAATTACAG
CGGTACTCCTCCTCCTCTCACTACCTGTTCTAGCTGCCGGAATTACTATACTTCTAACAG
ACCGAAATCTTAATACCACATTCTTCGACCCGGCGGGAGGAGGAGACCCAATTCTCTACC
AACACCTATTCTGATTCTTT
>OP782350_Leporinus_piau_Bacia_Turia�u
CCCTCAGCCTCCTAATTCGAGCAGAGCTAAGCCAACCCGGGTCCCTTCTAGGCGACGACC
AAATTTATAATGTTATCGTTACCGCACACGCTTTCGTAATAATCTTCTTCATAGTAATGC
CAATTATAATTGGGGGCTTTGGAAACTGATTAATACCACTAATGATTGGCGCGCCCGACA
TGGCATTTCCACGAATAAATAACATAAGCTTCTGACTTCTACCCCCATCCTTTCTCCTCC
TACTAGCATCTTCCGGGGTAGAAGCGGGGGCCGGAACAGGTTGAACTGTATACCCGCCGC
TTGCTGGAAACTTAGCCCATGCAGGTGCTTCCGTTGACCTTACCATCTTCTCCCTTCATC
TCGCCGGTGTCTCCTCCATTCTTGGGGCTATTAATTTTATTACAACAATTATTAACATAA
AACCTCCAGCCATCTCACAATATCAAACCCCTTTATTTGTCTGAGCCGTCCTAATTACAG
CGGTACTCCTCCTCCTCTCACTACCTGTTCTAGCTGCCGGAATTACTATACTTCTAACAG
ACCGAAATCTTAATACCACATTCTTCGACCCGGCAGGAGGAGGAGACCCAATTCTCTACC
AACACCTATTCTGATTCTTT
>OP782351_Leporinus_piau_Bacia_Turia�u
CCCTCAGCCTCCTAATTCGAGCAGAGCTAAGTCAACCCGGGTCCCTTCTAGGCGACGACC
AAATTTATAATGTTATCGTTACCGCACACGCTTTCGTAATAATCTTCTTCATAGTAATGC
CAATTATAATTGGGGGCTTTGGAAACTGATTAGTTCCACTAATGATTGGCGCGCCCGACA
TGGCATTTCCACGAATAAATAACATAAGCTTCTGACTTCTACCCCCATCCTTTCTCCTCC
TACTAGCATCTTCCGGGGTAGAAGCGGGGGCCGGAACAGGTTGAACGGTATACCCGCCGC
TTGCCGGAAACTTAGCCCATGCAGGTGCTTCCGTTGACCTTACCATCTTCTCCCTTCATC
TCGCCGGTGTCTCCTCCATTCTTGGGGCTATTAATTTTATTACAACAATTATTAACATAA
AACCTCCAGCCATCTCACAATATCAAACCCCCTTATTTGTCTGGGCCGTCCTAATTACAG
CGGTGCTCCTCCTCCTCTCACTACCTGTTCTAGCTGCCGGGATTACTATACTTCTAACAG
ACCGAAATCTTAATACCACATTCTTCGACCCGGCGGGAGGGGGAGACCCAATTCTCTACC
AACACCTGTTCTGATTCTTT
>OP782352_Leporinus_piau_Bacia_Turia�u
CCCTCAGCCTCCTAATTCGAGCAGAGCTAAGTCAACCCGGGTCCCTTCTAGGCGACGACC
AAATTTATAATGTTATCGTTACCGCACACGCTTTCGTAATAATCTTCTTCATAGTAATGC
CAATTATAATTGGGGGCTTTGGAAACTGATTAGTTCCACTAATGATTGGCGCGCCCGACA
TGGCATTTCCACGAATAAATAACATAAGCTTCTGACTTCTACCCCCATCCTTTCTCCTCC
TACTAGCATCTTCCGGGGTAGAAGCGGGGGCCGGAACAGGTTGAACGGTATACCCGCCGC
TTGCCGGAAACTTAGCCCATGCAGGTGCTTCCGTTGACCTTACCATCTTCTCCCTTCATC
TCGCCGGTGTCTCCTCCATTCTTGGGGCTATTAATTTTATTACAACAATTATTAACATAA
AACCTCCAGCCATCTCACAATATCAAACCCCCTTATTTGTCTGGGCCGTCCTAATTACAG
CGGTGCTCCTCCTCCTCTCACTACCTGTTCTAGCTGCCGGGATTACTATACTTCTAACAG
ACCGAAATCTTAATACCACATTCTTCGACCCGGCGGGAGGGGGAGACCCAATTCTCTACC
AACACCTGTTCTGATTCTTT
>OP782353_Leporinus_piau_Bacia_Turia�u
CCCTCAGCCTCCTAATTCGAGCAGAGCTAAGTCAACCCGGGTCCCTTCTAGGCGACGACC
AAATTTATAATGTTATCGTTACCGCACACGCTTTCGTAATAATCTTCTTCATAGTAATGC
CAATTATAATTGGGGGCTTTGGAAACTGATTAGTTCCACTAATGATTGGCGCGCCCGACA
TGGCATTTCCACGAATAAATAACATAAGCTTCTGACTTCTACCCCCATCCTTTCTCCTCC
TACTAGCATCTTCCGGGGTAGAAGCGGGGGCCGGAACAGGTTGAACGGTATACCCGCCGC
TTGCCGGAAACTTAGCCCATGCAGGTGCTTCCGTTGACCTTACCATCTTCTCCCTTCATC
TCGCCGGTGTCTCCTCCATTCTTGGGGCTATTAATTTTATTACAACAATTATTAACATAA
AACCTCCAGCCATCTCACAATATCAAACCCCCTTATTTGTCTGGGCCGTCCTAATTACAG
CGGTGCTCCTCCTCCTCTCACTACCTGTTCTAGCTGCCGGGATTACTATACTTCTAACAG
ACCGAAATCTTAATACCACATTCTTCGACCCGGCGGGAGGGGGAGACCCAATTCTCTACC
AACACCTGTTCTGATTCTTT
>OP782354_Leporinus_piau_Bacia_Turia�u
CCCTCAGCCTCCTAATTCGAGCAGAGCTAAGTCAACCCGGGTCCCTTCTAGGCGACGACC
AAATTTATAATGTTATCGTTACCGCACACGCTTTCGTAATAATCTTCTTCATAGTAATGC
CAATTATAATTGGGGGCTTTGGAAACTGATTAGTTCCACTAATGATTGGCGCGCCCGACA
TGGCATTTCCACGAATAAATAACATAAGCTTCTGACTTCTACCCCCATCCTTTCTCCTCC
TACTAGCATCTTCCGGGGTAGAAGCGGGGGCCGGAACAGGTTGAACGGTATACCCGCCGC
TTGCCGGAAACTTAGCCCATGCAGGTGCTTCCGTTGACCTTACCATCTTCTCCCTTCATC
TCGCCGGTGTCTCCTCCATTCTTGGGGCTATTAATTTTATTACAACAATTATTAACATAA
AACCTCCAGCCATCTCACAATATCAAACCCCCTTATTTGTCTGGGCCGTCCTAATTACAG
CGGTGCTCCTCCTCCTCTCACTACCTGTTCTAGCTGCCGGGATTACTATACTTCTAACAG
ACCGAAATCTTAATACCACATTCTTCGACCCGGCGGGAGGGGGAGACCCAATTCTCTACC
AACACCTGTTCTGATTCTTT
>OP782355_Leporinus_piau_Bacia_Turia�u
CCCTCAGCCTCCTAATTCGAGCAGAGCTAAGTCAACCCGGGTCCCTTCTAGGCGACGACC
AAATTTATAATGTTATCGTTACCGCACACGCTTTCGTAATAATCTTCTTCATAGTAATGC
CAATTATAATTGGGGGCTTTGGAAACTGATTAGTTCCACTAATGATTGGCGCGCCCGACA
TGGCATTTCCACGAATAAATAACATAAGCTTCTGACTTCTACCCCCATCCTTTCTCCTCC
TACTAGCATCTTCCGGGGTAGAAGCGGGGGCCGGAACAGGTTGAACGGTATACCCGCCGC
TTGCCGGAAACTTAGCCCATGCAGGTGCTTCCGTTGACCTTACCATCTTCTCCCTTCATC
TCGCCGGTGTCTCCTCCATTCTTGGGGCTATTAATTTTATTACAACAATTATTAACATAA
AACCTCCAGCCATCTCACAATATCAAACCCCCTTATTTGTCTGGGCCGTCCTAATTACAG
CGGTGCTCCTCCTCCTCTCACTACCTGTTCTAGCTGCCGGGATTACTATACTTCTAACAG
ACCGAAATCTTAATACCACATTCTTCGACCCGGCGGGAGGGGGAGACCCAATTCTCTACC
AACACCTGTTCTGATTCTTT
>OP782356_Leporinus_piau_Bacia_Turia�u
CCCTCAGCCTCCTAATTCGAGCAGAGCTAAGTCAACCCGGGTCCCTTCTAGGCGACGACC
AAATTTATAATGTTATCGTTACCGCACACGCTTTCGTAATAATCTTCTTCATAGTAATGC
CAATTATAATTGGGGGCTTCGGAAACTGATTAGTTCCACTAATGATTGGCGCACCCGACA
TGGCATTTCCACGAATAAATAACATAAGCTTCTGACTTCTACCCCCATCCTTTCTCCTCC
TACTAGCATCTTCCGGGGTAGAAGCTGGGGCCGGAACAGGTTGAACGGTATACCCGCCGC
TTGCCGGAAACTTAGCCCATGCAGGTGCTTCCGTCGACCTTACCATCTTCTCCCTTCATC
TCGCCGGTGTCTCCTCCATTCTTGGGGCTATTAATTTTATTACAACAATTATTAACATAA
AACCTCCAGCCATCTCACAATATCAAACCCCCTTATTTGTCTGGGCCGTCCTAATTACAG
CGGTGCTCCTCCTCCTCTCACTACCTGTTCTAGCTGCCGGGATTACTATACTTCTAACAG
ACCGAAATCTTAATACCACATTCTTCGACCCGGCGGGAGGGGGAGACCCAATTCTCTACC
AACACCTGTTCTGATTCTTT
>OP782357_Leporinus_piau_Bacia_Turia�u
CCCTCAGCCTCCTAATTCGAGCAGAGCTAAGTCAACCCGGGTCCCTTCTAGGCGACGACC
AAATTTATAATGTTATCGTTACCGCACACGCTTTCGTAATAATCTTCTTCATAGTAATGC
CAATTATAATTGGGGGCTTCGGAAACTGATTAGTTCCACTAATGATTGGCGCACCCGACA
TGGCATTTCCACGAATAAATAACATAAGCTTCTGACTTCTACCCCCATCCTTTCTCCTCC
TACTAGCATCTTCCGGGGTAGAAGCTGGGGCCGGAACAGGTTGAACGGTATACCCGCCGC
TTGCCGGAAACTTAGCCCATGCAGGTGCTTCCGTTGACCTTACCATCTTCTCCCTTCATC
TCGCCGGTGTCTCCTCCATTCTTGGGGCTATTAATTTTATTACAACAATTATTAACATAA
AACCTCCAGCCATCTCACAATATCAAACCCCCTTATTTGTCTGGGCCGTCCTAATTACAG
CGGTGCTCCTCCTCCTCTCACTACCTGTTCTAGCTGCCGGGATTACTATACTTCTAACAG
ACCGAAATCTTAATACCACATTCTTCGACCCGGCGGGAGGGGGAGACCCAATTCTCTACC
AACACCTGTTCTGATTCTTT
>OP782358_Leporinus_piau_Bacia_Turia�u
CCCTCAGCCTCCTAATTCGAGCAGAGCTAAGTCAACCCGGGTCCCTTCTAGGCGACGACC
AAATTTATAATGTTATCGTTACCGCACACGCTTTCGTAATAATCTTCTTCATAGTAATGC
CAATTATAATTGGGGGCTTCGGAAACTGATTAGTTCCACTAATGATTGGCGCACCCGACA
TGGCATTTCCACGAATAAATAACATAAGCTTCTGACTTCTACCCCCATCCTTTCTCCTCC
TACTAGCATCTTCCGGGGTAGAAGCTGGGGCCGGAACAGGTTGAACGGTATACCCGCCGC
TTGCCGGAAACTTAGCCCATGCAGGTGCTTCCGTCGACCTTACCATCTTCTCCCTTCATC
TCGCCGGTGTCTCCTCCATTCTTGGGGCTATTAATTTTATTACAACAATTATTAACATAA
AACCTCCAGCCATCTCACAATATCAAACCCCCTTATTTGTCTGGGCCGTCCTAATTACAG
CGGTGCTCCTCCTCCTCTCACTACCTGTTCTAGCTGCCGGGATTACTATACTTCTAACAG
ACCGAAATCTTAATACCACATTCTTCGACCCGGCGGGAGGGGGAGACCCAATTCTCTACC
AACACCTGTTCTGATTCTTT
>OP782359_Leporinus_piau_Bacia_Turia�u
CCCTCAGCCTCCTAATTCGAGCAGAGCTAAGTCAACCCGGGTCCCTTCTAGGCGACGACC
AAATTTATAATGTTATCGTTACCGCACACGCTTTCGTAATAATCTTCTTCATAGTAATGC
CAATTATAATTGGGGGCTTCGGAAACTGATTAGTTCCACTAATGATTGGCGCACCCGACA
TGGCATTTCCACGAATAAATAACATAAGCTTCTGACTTCTACCCCCATCCTTTCTCCTCC
TACTAGCATCTTCCGGGGTAGAAGCTGGGGCCGGAACAGGTTGAACGGTATACCCGCCGC
TTGCCGGAAACTTAGCCCATGCAGGTGCTTCCGTCGACCTTACCATCTTCTCCCTTCATC
TCGCCGGTGTCTCCTCCATTCTTGGGGCTATTAATTTTATTACAACAATTATTAACATAA
AACCTCCAGCCATCTCACAATATCAAACCCCCTTATTTGTCTGGGCCGTCCTAATTACAG
CGGTGCTCCTCCTCCTCTCACTACCTGTTCTAGCTGCCGGGATTACTATACTTCTAACAG
ACCGAAATCTTAATACCACATTCTTCGACCCGGCGGGAGGGGGAGACCCAATTCTCTACC
AACACCTGTTCTGATTCTTT
>OP782360_Leporinus_piau_Bacia_Turia�u
CCCTCAGCCTCCTAATTCGAGCAGAGCTAAGTCAACCCGGGTCCCTTCTAGGCGACGACC
AAATTTATAATGTTATCGTTACCGCACACGCTTTCGTAATAATCTTCTTCATAGTAATGC
CAATTATAATTGGGGGCTTCGGAAACTGATTAGTTCCACTAATGATTGGCGCACCCGACA
TGGCATTTCCACGAATAAATAACATAAGCTTCTGACTTCTACCCCCATCCTTTCTCCTCC
TACTAGCATCTTCCGGGGTAGAAGCTGGGGCCGGAACAGGTTGAACGGTATACCCGCCGC
TTGCCGGAAACTTAGCCCATGCAGGTGCTTCCGTCGACCTTACCATCTTCTCCCTTCATC
TCGCCGGTGTCTCCTCCATTCTTGGGGCTATTAATTTTATTACAACAATTATTAACATAA
AACCTCCAGCCATCTCACAATATCAAACCCCCTTATTTGTCTGGGCCGTCCTAATTACAG
CGGTGCTCCTCCTCCTCTCACTACCTGTTCTAGCTGCCGGGATTACTATACTTCTAACAG
ACCGAAATCTTAATACCACATTCTTCGACCCGGCGGGAGGGGGAGACCCAATTCTCTACC
AACACCTGTTCTGATTCTTT
>OP782361_Leporinus_piau_Bacia_Turia�u
CCCTCAGCCTCCTAATTCGAGCAGAGCTAAGTCAACCCGGGTCCCTTCTAGGCGACGACC
AAATTTATAATGTTATCGTTACCGCACACGCTTTCGTAATAATCTTCTTCATAGTAATGC
CAATTATAATTGGGGGCTTCGGAAACTGATTAGTTCCACTAATGATTGGCGCACCCGACA
TGGCATTTCCACGAATAAATAACATAAGCTTCTGACTTCTACCCCCATCCTTTCTCCTCC
TACTAGCATCTTCCGGGGTAGAAGCTGGGGCCGGAACAGGTTGAACGGTATACCCGCCGC
TTGCCGGAAACTTAGCCCATGCAGGTGCTTCCGTCGACCTTACCATCTTCTCCCTTCATC
TCGCCGGTGTCTCCTCCATTCTTGGGGCTATTAATTTTATTACAACAATTATTAACATAA
AACCTCCAGCCATCTCACAATATCAAACCCCCTTATTTGTCTGGGCCGTCCTAATTACAG
CGGTGCTCCTCCTCCTCTCACTACCTGTTCTAGCTGCCGGGATTACTATACTTCTAACAG
ACCGAAATCTTAATACCACATTCTTCGACCCGGCGGGAGGGGGAGACCCAATTCTCTACC
AACACCTGTTCTGATTCTTT
>OP782362_Leporinus_piau_Bacia_Pericum�
NNNNNNNNNNNNNNNNNNNNNNNNNNNNNNATCAACCCGGGTCCCTTCTAGGTGACGACC
AAATTTATAATGTTATCGTTACCGCACACGCTTTCGTAATAATCTTCTTCATAGTAATGC
CAATTATAATTGGGGGCTTCGGAAACTGATTAGTTCCACTAATGATTGGCGCACCCGACA
TGGCATTTCCACGAATAAATAACATAAGCTTCTGACTTCTACCCCCATCCTTTCTCCTCC
TACTAGCATCTTCCGGGGTAGAAGCCGGGGCCGGAACAGGTTGAACGGTATATCCACCGC
TTGCCGGAAACTTAGCCCATGCAGGTGCTTCCGTCGACCTTACCATCTTCTCCCTTCATC
TCGCCGGTGTCTCCTCCATTCTTGGGGCTATTAATTTTATTACAACAATTATTAATATAA
AACCCCCAGCCATCTCACAATATCAAACCCCCTTATTTGTCTGGGCCGTCCTAATTACAG
CGGTGCTCCTCCTCCTCTCACTACCTGTTCTAGCTGCCGGGATTACCATACTTCTAACAG
ACCGAAATCTTAATACCACATTCTTCGACCCGGCGGGAGGGGGAGACCCAATTCTCTACC
AACACCTGTTCTGATTCTTT
>OP782363_Leporinus_piau_Bacia_Pericum�
CCCTCAGCCTCCTAATTCGAGCAGAGCTAAGTCAACCCGGGTCCCTTCTAGGTGACGACC
AAATTTATAATGTTATCGTTACCGCACACGCTTTCGTAATAATCTTCTTCATAGTAATGC
CAATTATAATTGGGGGCTTCGGAAACTGATTAGTTCCACTAATGATTGGCGCACCCGACA
TGGCATTTCCACGAATAAATAACATAAGCTTCTGACTTCTACCCCCATCCTTTCTCCTCC
TACTAGCATCTTCCGGGGTAGAAGCCGGGGCCGGAACAGGTTGAACGGTATATCCACCGC
TTGCCGGAAACTTAGCCCATGCAGGTGCTTCCGTCGACCTTACCATCTTCTCCCTTCATC
TCGCCGGTGTCTCCTCCATTCTTGGGGCTATTAATTTTATTACAACAATTATTAATATAA
AACCCCCAGCCATCTCACAATATCAAACCCCCTTATTTGTCTGGGCCGTCCTAATTACAG
CGGTGCTCCTCCTCCTCTCACTACCTGTTCTAGCTGCCGGGATTACCATACTTCTAACAG
ACCGAAATCTTAATACCACATTCTTCGACCCGGCGGGAGGGGGAGACCCAATTCTCTACC
AACACCTGTTCTGATTCTTT
>OP782364_Leporinus_piau_Bacia_Pericum�
CCCTCAGCCTCCTAATTCGAGCAGAGCTAAGTCAACCCGGGTCCCTTCTAGGTGACGACC
AAATTTATAATGTTATCGTTACCGCACACGCTTTCGTAATAATCTTCTTCATAGTAATGC
CAATTATAATTGGGGGCTTCGGAAACTGATTAGTTCCACTAATGATTGGCGCACCCGACA
TGGCATTTCCACGAATAAATAACATAAGCTTCTGACTTCTACCCCCATCCTTTCTCCTCC
TACTAGCATCTTCCGGGGTAGAAGCCGGGGCCGGAACAGGTTGAACGGTATATCCACCGC
TTGCCGGAAACTTAGCCCATGCAGGTGCTTCCGTCGACCTTACCATCTTCTCCCTTCATC
TCGCCGGTGTCTCCTCCATTCTTGGGGCTATTAATTTTATTACAACAATTATTAATATAA
AACCCCCAGCCATCTCACAATATCAAACCCCCTTATTTGTCTGGGCCGTCCTAATTACAG
CGGTGCTCCTCCTCCTCTCACTACCTGTTCTAGCTGCCGGGATTACCATACTTCTAACAG
ACCGAAATCTTAATACCACATTCTTCGACCCGGCGGGAGGGGGAGACCCAATTCTCTACC
AACACCTGTTCTGATTCTTT
>OP782365_Leporinus_piau_Bacia_Pericum�
CCCTCAGCCTCCTAATTCGAGCAGAGCTAAGTCAACCCGGGTCCCTTCTAGGTGACGACC
AAATTTATAATGTTATCGTTACCGCACACGCTTTCGTAATAATCTTCTTCATAGTAATGC
CAATTATAATTGGGGGCTTCGGAAACTGATTAGTTCCACTAATGATTGGCGCACCCGACA
TGGCATTTCCACGAATAAATAACATAAGCTTCTGACTTCTACCCCCATCCTTTCTCCTCC
TACTAGCATCTTCCGGGGTAGAAGCCGGGGCCGGAACAGGTTGAACGGTATATCCACCGC
TTGCCGGAAACTTAGCCCATGCAGGTGCTTCCGTCGACCTTACCATCTTCTCCCTTCATC
TCGCCGGTGTCTCCTCCATTCTTGGGGCTATTAATTTTATTACAACAATTATTAATATAA
AACCCCCAGCCATCTCACAATATCAAACCCCCTTATTTGTCTGGGCCGTCCTAATTACAG
CGGTGCTCCTCCTCCTCTCACTACCTGTTCTAGCTGCCGGGATTACCATACTTCTAACAG
ACCGAAATCTTAATACCACATTCTTCGACCCGGCGGGAGGGGGAGACCCAATTCTCTACC
AACACCTGTTCTGATTCTTT
>OP782366_Leporinus_piau_Bacia_Pericum�
CCCTCAGCCTCCTAATTCGAGCAGAGCTAAGTCAACCCGGGTCCCTTCTAGGTGACGACC
AAATTTATAATGTTATCGTTACCGCACACGCTTTCGTAATAATCTTCTTCATAGTAATGC
CAATTATAATTGGGGGCTTCGGAAACTGATTAGTTCCACTAATGATTGGCGCACCCGACA
TGGCATTTCCACGAATAAATAACATAAGCTTCTGACTTCTACCCCCATCCTTTCTCCTCC
TACTAGCATCTTCCGGGGTAGAAGCCGGGGCCGGAACAGGTTGAACGGTATATCCACCGC
TTGCCGGAAACTTAGCCCATGCAGGTGCTTCCGTCGACCTTACCATCTTCTCCCTTCATC
TCGCCGGTGTCTCCTCCATTCTTGGGGCTATTAATTTTATTACAACAATTATTAATATAA
AACCCCCAGCCATCTCACAATATCAAACCCCCTTATTTGTCTGGGCCGTCCTAATTACAG
CGGTGCTCCTCCTCCTCTCACTACCTGTTCTAGCTGCCGGGATTACCATACTTCTAACAG
ACCGAAATCTTAATACCACATTCTTCGACCCGGCGGGAGGGGGAGACCCAATTCTCTACC
AACACCTGTTCTGATTCTTT
>OP782367_Leporinus_piau_Bacia_Pericum�
CCCTCAGCCTCCTAATTCGAGCAGAGCTAAGTCAACCCGGGTCCCTTCTAGGTGACGACC
AAATTTATAATGTTATCGTTACCGCACACGCTTTCGTAATAATCTTCTTCATAGTAATGC
CAATTATAATTGGGGGCTTCGGAAACTGATTAGTTCCACTAATGATTGGCGCACCCGACA
TGGCATTTCCACGAATAAATAACATAAGCTTCTGACTTCTACCCCCATCCTTTCTCCTCC
TACTAGCATCTTCCGGGGTAGAAGCCGGGGCCGGAACAGGTTGAACGGTATATCCACCGC
TTGCCGGAAACTTAGCCCATGCAGGTGCTTCCGTCGACCTTACCATCTTCTCCCTTCATC
TCGCCGGTGTCTCCTCCATTCTTGGGGCTATTAATTTTATTACAACAATTATTAATATAA
AACCCCCAGCCATCTCACAATATCAAACCCCCTTATTTGTCTGGGCCGTCCTAATTACAG
CGGTGCTCCTCCTCCTCTCACTACCTGTTCTAGCTGCCGGGATTACCATACTTCTAACAG
ACCGAAATCTTAATACCACATTCTTCGACCCGGCGGGAGGGGGAGACCCAATTCTCTACC
AACACCTGTTCTGATTCTTT
>OP782368_Leporinus_piau_Bacia_Pericum�
CCCTCAGCCTCCTAATTCGAGCAGAGCTAAGTCAACCCGGGTCCCTTCTAGGTGACGACC
AAATTTATAATGTTATCGTTACCGCACACGCTTTCGTAATAATCTTCTTCATAGTAATGC
CAATTATAATTGGGGGCTTCGGAAACTGATTAGTTCCACTAATGATTGGCGCACCCGACA
TGGCATTTCCACGAATAAATAACATAAGCTTCTGACTTCTACCCCCATCCTTTCTCCTCC
TACTAGCATCTTCCGGGGTAGAAGCCGGGGCCGGAACAGGTTGAACGGTATATCCACCGC
TTGCCGGAAACTTAGCCCATGCAGGTGCTTCCGTCGACCTTACCATCTTCTCCCTTCATC
TCGCCGGTGTCTCCTCCATTCTTGGGGCTATTAATTTTATTACAACAATTATTAATATAA
AACCCCCAGCCATCTCACAATATCAAACCCCCTTATTTGTCTGGGCCGTCCTAATTACAG
CGGTGCTCCTCCTCCTCTCACTACCTGTTCTAGCTGCCGGGATTACCATACTTCTAACAG
ACCGAAATCTTAATACCACATTCTTCGACCCGGCGGGAGGGGGAGACCCAATTCTCTACC
AACACCTGTTCTGATTCTTT
>OP782369_Leporinus_piau_Bacia_Pericum�
CCCTCAGCCTCCTAATTCGAGCAGAGCTAAGTCAACCCGGGTCCCTTCTAGGTGACGACC
AAATTTATAATGTTATCGTTACCGCACACGCTTTCGTAATAATCTTCTTCATAGTAATGC
CAATTATAATTGGGGGCTTCGGAAACTGATTAGTTCCACTAATGATTGGCGCACCCGACA
TGGCATTTCCACGAATAAATAACATAAGCTTCTGACTTCTACCCCCATCCTTTCTCCTCC
TACTAGCATCTTCCGGGGTAGAAGCCGGGGCCGGAACAGGTTGAACGGTATATCCACCGC
TTGCCGGAAACTTAGCCCATGCAGGTGCTTCCGTCGACCTTACCATCTTCTCCCTTCATC
TCGCCGGTGTCTCCTCCATTCTTGGGGCTATTAATTTTATTACAACAATTATTAATATAA
AACCCCCAGCCATCTCACAATATCAAACCCCCTTATTTGTCTGGGCCGTCCTAATTACAG
CGGTGCTCCTCCTCCTCTCACTACCTGTTCTAGCTGCCGGGATTACCATACTTCTAACAG
ACCGAAATCTTAATACCACATTCTTCGACCCGGCGGGAGGGGGAGACCCAATTCTCTACC
AACACCTGTTCTGATTCTTT
>OP782370_Leporinus_piau_Bacia_Pericum�
CCCTCAGCCTCCTAATTCGAGCAGAGCTAAGTCAACCCGGGTCCCTTCTAGGTGACGACC
AAATTTATAATGTTATCGTTACCGCACACGCTTTCGTAATAATCTTCTTCATAGTAATGC
CAATTATAATTGGGGGCTTCGGAAACTGATTAGTTCCACTAATGATTGGCGCACCCGACA
TGGCATTTCCACGAATAAATAACATAAGCTTCTGACTTCTACCCCCATCCTTTCTCCTCC
TACTAGCATCTTCCGGGGTAGAAGCCGGGGCCGGAACAGGTTGAACGGTATATCCACCGC
TTGCCGGAAACTTAGCCCATGCAGGTGCTTCCGTCGACCTTACCATCTTCTCCCTTCATC
TCGCCGGTGTCTCCTCCATTCTTGGGGCTATTAATTTTATTACAACAATTATTAATATAA
AACCCCCAGCCATCTCACAATATCAAACCCCCTTATTTGTCTGGGCCGTCCTAATTACAG
CGGTGCTCCTCCTCCTCTCACTACCTGTTCTAGCTGCCGGGATTACCATACTTCTAACAG
ACCGAAATCTTAATACCACATTCTTCGACCCGGCGGGAGGGGGAGACCCAATTCTCTACC
AACACCTGTTCTGATTCTTT
>OP782371_Leporinus_piau_Bacia_Pericum�
CCCTCAGCCTCCTAATTCGAGCAGAGCTAAGTCAACCCGGGTCCCTTCTAGGTGACGACC
AAATTTATAATGTTATCGTTACCGCACACGCTTTCGTAATAATCTTCTTCATAGTAATGC
CAATTATAATTGGGGGCTTCGGAAACTGATTAGTTCCACTAATGATTGGCGCACCCGACA
TGGCATTTCCACGAATAAATAACATAAGCTTCTGACTTCTACCCCCATCCTTTCTCCTCC
TACTAGCATCTTCCGGGGTAGAAGCCGGGGCCGGAACAGGTTGAACGGTATATCCACCGC
TTGCCGGAAACTTAGCCCATGCAGGTGCTTCCGTCGACCTTACCATCTTCTCCCTTCATC
TCGCCGGTGTCTCCTCCATTCTTGGGGCTATTAATTTTATTACAACAATTATTAATATAA
AACCCCCAGCCATCTCACAATATCAAACCCCCTTATTTGTCTGGGCCGTCCTAATTACAG
CGGTGCTCCTCCTCCTCTCACTACCTGTTCTAGCTGCCGGGATTACCATACTTCTAACAG
ACCGAAATCTTAATACCACATTCTTCGACCCGGCGGGAGGGGGAGACCCAATTCTCTACC
AACACCTGTTCTGATTCTTT
>OP782372_Leporinus_piau_Bacia_Pericum�
CCCTCAGCCTCCTAATTCGAGCAGAGCTAAGTCAACCCGGGTCCCTTCTAGGTGACGACC
AAATTTATAATGTTATCGTTACCGCACACGCTTTCGTAATAATCTTCTTCATAGTAATGC
CAATTATAATTGGGGGCTTCGGAAACTGATTAGTTCCACTAATGATTGGCGCACCCGACA
TGGCATTTCCACGAATAAATAACATAAGCTTCTGACTTCTACCCCCATCCTTTCTCCTCC
TACTAGCATCTTCCGGGGTAGAAGCCGGGGCCGGAACAGGTTGAACGGTATATCCACCGC
TTGCCGGAAACTTAGCCCATGCAGGTGCTTCCGTCGACCTTACCATCTTCTCCCTTCATC
TCGCCGGTGTCTCCTCCATTCTTGGGGCTATTAATTTTATTACAACAATTATTAATATAA
AACCCCCAGCCATCTCACAATATCAAACCCCCTTATTTGTCTGGGCCGTCCTAATTACAG
CGGTGCTCCTCCTCCTCTCACTACCTGTTCTAGCTGCCGGGATTACCATACTTCTAACAG
ACCGAAATCTTAATACCACATTCTTCGACCCGGCGGGAGGGGGAGACCCAATTCTCTACC
AACACCTGTTCTGATTCTTT
>OP782373_Leporinus_piau_Bacia_Peri�
CCCTCAGCCTCCTAATTCGAGCAGAGCTAAGCCAACCCGGGTCCCTTCTAGGTGACGACC
AAATTTATAATGTTATCGTTACCGCACACGCTTTCGTAATAATCTTCTTCATAGTAATGC
CAATTATAATTGGGGGCTTTGGAAACTGATTAATCCCACTAATGATTGGTGCGCCCGACA
TGGCATTTCCACGAATAAATAACATAAGCTTCTGACTTCTACCCCCATCCTTTCTCCTCC
TACTAGCATCTTCCGGAGTAGAAGCCGGGGCCGGAACAGGTTGAACTGTATATCCGCCGC
TTGCTGGAAACTTAGCCCATGCAGGTGCTTCCGTTGACCTTACCATCTTCTCCCTTCATC
TCGCCGGTGTCTCCTCCATTCTTGGGGCTATTAATTTTATTACAACGATTATTAACATAA
AACCTCCAGCCATCTCACAATATCAAACCCCTTTATTTGTCTGAGCCGTCCTAATTACAG
CGGTACTCCTCCTCCTCTCACTACCTGTTCTAGCTGCCGGAATTACTATACTTCTAACAG
ACCGAAATCTTAATACCACATTCTTCGACCCGGCGGGAGGAGGAGACCCAATTCTCTACC
AACACCTATTCTGATTCTTT
>OP782374_Leporinus_piau_Bacia_Peri�
CCCTCAGCCTCCTAATTCGAGCAGAGCTAAGCCAACCCGGGTCCCTTCTAGGTGACGACC
AAATTTATAATGTTATCGTTACCGCACACGCTTTCGTAATAATCTTCTTCATAGTAATGC
CAATTATAATTGGGGGCTTTGGAAACTGATTAATCCCACTAATGATTGGTGCGCCCGACA
TGGCATTTCCACGAATAAATAACATAAGCTTCTGACTTCTACCCCCATCCTTTCTCCTCC
TACTAGCATCTTCCGGAGTAGAAGCCGGGGCCGGAACAGGTTGAACTGTATATCCGCCGC
TTGCTGGAAACTTAGCCCATGCAGGTGCTTCCGTTGACCTTACCATCTTCTCCCTTCATC
TCGCCGGTGTCTCCTCCATTCTTGGGGCTATTAATTTTATTACAACGATTATTAACATAA
AACCTCCAGCCATCTCACAATATCAAACCCCTTTATTTGTCTGAGCCGTCCTAATTACAG
CGGTACTCCTCCTCCTCTCACTACCTGTTCTAGCTGCCGGAATTACTATACTTCTAACAG
ACCGAAATCTTAATACCACATTCTTCGACCCGGCGGGAGGAGGAGACCCAATTCTCTACC
AGCACCTATTCTGATTCTTT
>OP782375_Leporinus_piau_Bacia_Pregui�as
CCCTCAGCCTCCTAATTCGAGCAGAGCTAAGCCAACCCGGGTCCCTTCTAGGTGACGACC
AAATTTATAATGTTATCGTTACCGCACACGCTTTCGTAATAATCTTCTTCATAGTAATGC
CAATTATAATTGGGGGCTTTGGAAACTGATTAATCCCACTAATGATTGGTGCGCCCGACA
TGGCATTTCCACGAATAAATAACATAAGCTTCTGACTTCTACCCCCATCCTTTCTCCTCC
TACTAGCATCTTCCGGAGTAGAAGCCGGAGCCGGAACAGGTTGAACTGTATATCCGCCGC
TTGCTGGAAACTTAGCCCATGCAGGTGCTTCCGTTGACCTTACCATCTTCTCCCTTCATC
TCGCCGGTGTCTCCTCCATTCTTGGGGCTATTAATTTTATTACAACGATTATTAACATAA
AACCTCCAGCCATCTCACAATATCAAACCCCTTTATTTGTCTGAGCCGTCCTAATTACAG
CGGTACTCCTCCTCCTCTCACTACCTGTTCTAGCTGCCGGAATTACTATACTTCTAACAG
ACCGAAATCTTAATACCACATTCTTCGACCCGGCGGGAGGAGGAGACCCAATTCTCTACC
AACACCTATTCTGATTCTTT
>OP782385_Leporinus_venerei_Bacia_Tocantins
CCCTCAGCCTCCTAATTCGAGCAGAGCTAAGCCAACCCGGGTCCCTTCTAGGTGACGACC
AAATTTATAATGTTATCGTTACCGCACACGCTTTCGTAATAATCTTCTTCATAGTAATGC
CAATTATAATTGGGGGCTTTGGAAACTGATTAATCCCACTAATGATTGGTGCGCCCGACA
TGGCATTTCCACGAATAAATAACATAAGCTTCTGACTTCTACCCCCATCCTTTCTCCTCC
TACTAGCATCTTCCGGAGTAGAAGCCGGAGCCGGAACAGGTTGAACTGTATATCCGCCGC
TTGCTGGAAACTTAGCCCATGCAGGTGCTTCCGTTGACCTTACCATCTTCTCCCTCCATC
TCGCCGGTGTCTCCTCCATTCTTGGGGCTATTAATTTTATTACAACAATTATTAACATAA
AACCTCCAGCCATCTCACAATACCAAACCCCTTTATTTGTCTGGGCCGTCCTAATTACAG
CGGTACTCCTCCTCCTCTCACTACCTGTTCTAGCTGCCGGAATTACTATACTTCTAACAG
ACCGAAATCTTAATACCACATTCTTCGACCCGGCGGGAGGAGGAGACCCAATTCTCTACC
AACACCTATTCTGATTCTTT
>OP782386_Leporinus_venerei_Bacia_Tocantins
CCCTCAGCCTCATAATTCGAGCAGAGCTAAGCCAACCCGGGTCCCTTCTAGGTGACGACC
AAATTTATAATGTTATCGTTACCGCACACGCTTTCGTAATAATCTTCTTCATAGTAATGC
CAATTATAATTGGGGGCTTTGGAAACTGATTAATCCCACTAATGATTGGTGCGCCCGACA
TGGCATTTCCACGAATAAATAACATAAGCTTCTGACTTCTACCCCCATCCTTTCTCCTCC
TACTAGCATCTTCCGGAGTAGAAGCCGGAGCCGGAACAGGTTGAACTGTATATCCGCCGC
TTGCTGGAAACTTAGCCCATGCAGGTGCTTCCGTTGACCTTACCATCTTCTCCCTCCATC
TCGCCGGTGTCTCCTCCATTCTTGGGGCTATTAATTTTATTACAACAATTATTAACATAA
AACCTCCAGCCATCTCACAATACCAAACCCCTTTATTTGTCTGGGCCGTCCTAATTACAG
CGGTACTCCTCCTCCTCTCACTACCTGTTCTAGCTGCCGGAATTACTATACTTCTAACAG
ACCGAAATCTTAATACCACATTCTTCGACCCGGCGGGAGGAGGAGACCCAATNNNNNNNN
NNNNNNNNNNNNNNNNNNNN
>OP782387_Leporinus_venerei_Bacia_Tocantins
CCCTCAGCCTCCTAATTCGAGCAGAGCTAAGCCAACCCGGGTCCCTTCTAGGTGACGACC
AAATTTATAATGTTATCGTTACCGCACACGCTTTCGTAATAATCTTCTTCATAGTGATGC
CAATTATAATTGGGGGCTTTGGAAACTGATTAATCCCACTAATGATTGGTGCGCCCGACA
TGGCATTTCCACGAATAAATAACATAAGCTTCTGACTTCTACCCCCATCCTTTCTCCTCC
TACTAGCATCTTCCGGAGTAGAAGCCGGAGCCGGAACAGGTTGAACTGTATATCCGCCGC
TTGCTGGAAACTTAGCCCATGCAGGTGCTTCCGTTGACCTTACCATCTTCTCCCTCCATC
TCGCCGGTGTCTCCTCCATTCTTGGGGCTATTAATTTTATTACAACAATTATTAACATAA
AACCTCCAGCCATCTCACAATACCAAACCCCTTTATTTGTCTGGGCCGTCCTAATTACAG
CGGTACTCCTCCTCCTCTCACTACCTGTTCTAGCTGCGGGAATTACTATACTTCTAACAG
ACCGAAATCTTAATACCACATTCTTCGACCCGGCGGGAGGAGGAGACCCAATNNNNNNNN
NNNNNNNNNNNNNNNNNNNN
>OP782388_Leporinus_venerei_Bacia_Tocantins
CCCTCAGCCTCCTAATTCGAGCAGAGCTAAGCCAACCCGGGTCCCTTCTAGGTGACGACC
AAATTTATAATGTTATCGTTACCGCACACGCTTTCGTAATAATCTTCTTCATAGTAATGC
CAATTATAATTGGGGGCTTTGGAAACTGATTAATCCCGCTAATGATTGGTGCGCCCGACA
TGGCATTTCCACGAATAAATAACATAAGCTTCTGACTTCTACCCCCATCCTTTCTCCTCC
TACTAGCATCTTCCGGAGTAGAAGCCGGAGCCGGGACAGGTTGAACTGTATATCCACCGC
TTGCTGGAAACTTAGCCCATGCAGGTGCTTCCGTTGACCTTACCATCTTCTCCCTTCATC
TCGCCGGTGTCTCCTCCATTCTTGGGGCTATTAATTTTATTACAACGATTATTAACATAA
AACCTCCAGCCATCTCACAATATCAAACCCCTTTATTTGTCTGGGCCGTCCTAATTACAG
CGGTACTCCTCCTCCTCTCACTACCTGTTCTAGCTGCCGGAATTACTATACTTCTAACAG
ACCGAAATCTTAATACCACATTCTTCGACCCGGCGGGAGGAGGAGACCCAATNNNNNNNN
NNNNNNNNNNNNNNNNNNNN
>OP782389_Leporinus_maculatus_Bacia_Tocantins
CTCTCAGCCTCCTAATTCGAGCAGAGCTTAGTCAGCCCGGGTCCCTTCTAGGTGATGACC
AAATTTATAATGTTATCGTCACCGCACACGCTTTCGTAATAATTTTCTTCATAGTAATGC
CAATTATGATTGGGGGCTTCGGAAACTGACTAGTTCCACTAATAATTGGAGCACCCGACA
TGGCATTTCCACGAATAAATAACATAAGTTTTTGACTGCTACCCCCATCTTTCCTTCTTC
TACTTGCATCTTCTGGGGTAGAGGCCGGAGCCGGAACGGGTTGAACTGTCTACCCCCCAC
TTGCTGGAAACTTAGCCCACGCAGGTGCCTCCGTCGACCTAACTATCTTTTCCCTCCACC
TCGCAGGTGTTTCCTCCATTCTTGGGGCTATTAATTTTATTACAACTATTATTAATATAA
AACCCCCAGCCATCTCGCAATATCAGACCCCCTTGTTTGTCTGGGCCGTCCTAATTACAG
CTGTACTTCTTCTCCTCTCACTACCCGTCCTAGCTGCCGGAATTACTATACTTCTAACAG
ACCGAAACCTTAATACCACATTCTTCGACCCGGCAGGAGGAGGAGACCCAATNNNNNNNN
NNNNNNNNNNNNNNNNNNNN
>OP782390_Leporinus_affinis_Bacia_Tocantins
CCCTCAGCCTCCTAATTCGAGCAGAGCTTAGTCAACCCGGGTCCCTTCTAGGTGATGACC
AAATTTATAATGTTATCGTTACCGCACATGCTTTCGTAATAATTTTCTTCATAGTAATGC
CGATTATAATCGGGGGCTTCGGAAACTGACTAATTCCACTAATGATTGGCGCGCCCGACA
TGGCATTTCCACGAATAAATAACATGAGTTTCTGACTACTACCCCCATCTTTCCTCCTTC
TACTAGCATCTTCTGGGGTAGAGGCTGGAGCTGGGACAGGCTGAACTGTATATCCCCCCC
TTGCTGGAAATCTGGCTCACGCAGGGGCCTCCGTCGATCTTACCATTTTCTCCCTCCACC
TCGCCGGTGTCTCCTCTATTTTAGGAGCTATTAATTTTATCACAACGATTATTAATATAA
AACCACCAGCCATCTCACAATATCAAACCCCTCTGTTTATCTGGGCCGTCCTAATTACAG
CTGTACTTCTTCTTCTTTCATTACCCGTTCTAGCTGCTGGAATTACCATGCTTCTAACAG
ACCGAAACCTTAACACCACATTCTTTGACCCTGCAGGAGGAGGAGACCCAATNNNNNNNN
NNNNNNNNNNNNNNNNNNNN
>OP782391_Leporinus_affinis_Bacia_Tocantins
CCCTCAGCCTCTTAATTCGAGCAGAGCTTAGTCAACCCGGGTCCCTTCTAGGTGATGACC
AAATTTATAATGTTATCGTTACCGCACATGCTTTCGTAATAATTTTCTTCATAGTAATGC
CGATTATAATCGGGGGCTTCGGAAACTGACTAATTCCACTAATGATTGGCGCGCCCGACA
TGGCGTTTCCACGAATAAATAACATGAGTTTCTGACTACTACCCCCATCTTTCCTCCTTC
TACTAGCATCTTCTGGGGTAGAGGCTGGAGCTGGGACAGGCTGAACTGTATATCCCCCTC
TTGCTGGAAATCTGGCTCACGCAGGGGCCTCCGTCGATCTTACCATTTTCTCCCTCCACC
TCGCCGGTGTCTCCTCTATTTTAGGAGCTATTAATTTTATCACAACGATTATTAATATAA
AACCACCAGCCATCTCACAATATCAAACCCCTCTGTTTATCTGGGCCGTCCTAATTACAG
CTGTGCTTCTTCTTCTTTCATTACCCGTTCTAGCTGCTGGGATTACCATGCTTCTAACAG
ACCGAAACCTTAACACCACATTCTTCGACCCTGCAGGAGGAGGAGACCCAATNNNNNNNN
NNNNNNNNNNNNNNNNNNNN
>OP782392_Leporinus_affinis_Bacia_Tocantins
CCCTCAGCCTCCTAATTCGAGCAGAGCTTAGTCAACCCGGGTCCCTTCTAGGTGATGACC
AAATTTATAATGTTATCGTTACCGCACATGCTTTCGTAATAATTTTCTTCATAGTAATGC
CGATTATAATCGGGGGCTTCGGAAACTGACTAATTCCACTAATGATTGGCGCACCCGACA
TGGCGTTTCCACGAATAAATAACATGAGTTTCTGACTACTACCCCCATCTTTCCTCCTTC
TACTAGCATCTTCTGGGGTAGAGGCTGGAGCTGGGACAGGCTGAACTGTATATCCCCCTC
TTGCTGGAAATCTGGCTCACGCAGGGGCCTCCGTCGATCTTACCATTTTCTCCCTCCACC
TCGCCGGTGTCTCCTCTATTTTAGGAGCTATTAATTTTATCACAACGATTATTAATATAA
AACCACCAGCCATCTCACAATATCAAACCCCTCTGTTTATCTGGGCCGTCCTAATTACAG
CTGTACTTCTTCTTCTTTCATTACCCGTTCTAGCTGCTGGGATTACCATGCTTCTAACAG
ACCGAAACCTTAACACCACATTCTTCGACCCTGCAGGAGGAGGGGACCCAATNNNNNNNN
NNNNNNNNNNNNNNNNNNNN
>OP782393_Leporinus_affinis_Bacia_Tocantins
CCCTCAGCCTCATAATTCGAGCAGAGCTTAGTCAACCCGGGTCCCTTCTAGGTGATGACC
AAATTTATAATGTTATCGTTACCGCACATGCTTTCGTAATAATTTTCTTCATAGTAATGC
CGATTATAATCGGGGGCTTCGGAAACTGACTAATTCCACTAATGATTGGCGCGCCCGACA
TGGCATTTCCACGAATAAATAACATGAGTTTCTGACTACTACCCCCATCTTTCCTCCTTC
TACTAGCATCTTCTGGGGTAGAGGCTGGAGCTGGGACAGGCTGAACTGTATATCCCCCCC
TTGCTGGAAATCTGGCTCACGCAGGGGCCTCCGTCGATCTTACCATTTTCTCCCTCCACC
TCGCCGGTGTCTCCTCTATTTTAGGAGCTATTAATTTTATCACAACGATTATTAATATAA
AACCACCAGCCATCTCACAATATCAAACCCCTCTGTTTATCTGGGCCGTCCTAATTACAG
CTGTACTTCTTCTTCTTTCATTACCCGTTCTAGCTGCTGGAATTACCATGCTTCTAACAG
ACCGAAACCTTAACACCACATTCTTCGACCCTGCAGGAGGAGGGGACCCAATNNNNNNNN
NNNNNNNNNNNNNNNNNNNN
>OP782394_Leporinus_affinis_Bacia_Tocantins
CCCTCAGCCTCCTAATTCGAGCAGAGCTTAGTCAACCCGGGTCCCTTCTAGGTGATGACC
AAATTTATAATGTTATCGTTACCGCACATGCTTTCGTAATAATTTTCTTCATAGTAATGC
CGATTATAATCGGGGGCTTCGGAAACTGACTAATTCCACTAATGATTGGCGCGCCCGACA
TGGCATTTCCACGAATAAATAACATGAGTTTCTGACTACTACCCCCATCTTTCCTCCTTC
TACTAGCATCTTCTGGGGTAGAGGCTGGAGCTGGGACAGGCTGAACTGTATATCCCCCCC
TTGCTGGAAATCTGGCTCACGCAGGGGCCTCCGTCGATCTTACCATTTTCTCCCTCCACC
TCGCCGGTGTCTCCTCTATTTTAGGAGCTATTAATTTTATCACAACGATTATTAATATAA
AACCACCAGCCATCTCACAATATCAAACCCCTCTGTTTATCTGGGCCGTCCTAATTACAG
CTGTACTTCTTCTTCTTTCATTACCCGTTCTAGCTGCTGGAATTACCATGCTTCTAACAG
ACCGAAACCTTAACACCACATTCTTCGACCCTGCAGGAGGAGGGGACCCAATNNNNNNNN
NNNNNNNNNNNNNNNNNNNN
>OP782395_Leporinus_affinis_Bacia_Tocantins
CCCTCAGCCTCCTAATTCGAGCAGAGCTTAGTCAACCCGGGTCCCTTCTAGGTGATGACC
AAATTTATAATGTTATCGTTACCGCACATGCTTTCGTAATAATTTTCTTCATAGTAATGC
CGATTATAATCGGGGGCTTCGGAAACTGACTAATTCCACTAATGATTGGCGCGCCCGACA
TGGCGTTTCCACGAATAAATAACATGAGTTTCTGACTACTACCCCCATCTTTCCTCCTTC
TACTAGCATCTTCTGGGGTAGAGGCTGGAGCTGGGACAGGCTGAACTGTATATCCCCCTC
TTGCTGGAAATCTGGCTCACGCAGGGGCCTCCGTCGATCTTACCATTTTCTCCCTCCACC
TCGCCGGTGTCTCCTCTATTTTAGGAGCTATTAATTTTATCACAACGATTATTAATATAA
AACCACCAGCCATCTCACAATATCAAACCCCTCTGTTTATCTGGGCCGTCCTAATTACAG
CTGTACTTCTTCTTCTTTCATTACCCGTTCTAGCTGCTGGGATTACCATGCTTCTAACAG
ACCGAAACCTTAACACCACATTCTTCGACCCTGCAGGAGGAGGGGACCCAATNNNNNNNN
NNNNNNNNNNNNNNNNNNNN
>OP782396_Leporinus_affinis_Bacia_Tocantins
CCCTCAGCCTCCTAATTCGAGCAGAGCTTAGTCAACCCGGGTCCCTTCTAGGTGATGACC
AAATTTATAATGTTATCGTTACCGCACATGCTTTCGTAATAATTTTCTTCATAGTAATGC
CGATTATAATCGGGGGCTTCGGAAACTGACTAATTCCACTAATGATTGGCGCGCCCGACA
TGGCATTTCCACGAATAAATAACATGAGTTTCTGACTACTACCCCCATCTTTCCTCCTTC
TACTAGCATCTTCTGGGGTAGAGGCTGGAGCTGGGACAGGCTGAACTGTATATCCCCCCC
TTGCTGGAAATCTGGCTCACGCAGGGGCCTCCGTCGATCTTACCATTTTCTCCCTCCACC
TCGCCGGTGTCTCCTCTATTTTAGGAGCTATTAATTTTATCACAACGATTATTAATATAA
AACCACCAGCCATCTCACAATATCAAACCCCTCTGTTTATCTGGGCCGTCCTAATTACAG
CTGTACTTCTTCTTCTTTCATTACCCGTTCTAGCTGCTGGAATTACCATGCTTCTAACAG
ACCGAAACCTTAACACCACATTCTTCGACCCTGCAGGAGGAGGGGACCCAATNNNNNNNN
NNNNNNNNNNNNNNNNNNNN
>OP782397_Leporinus_unitaenitus_Bacia_Tocantins
CCCTCAGTCTCCTAATTCGAGCAGAGCTTAGTCAACCCGGATCCCTTCTAGGTGATGACC
AAATTTATAATGTTATCGTTACCGCACATGCTTTTGTAATAATTTTTTTCATAGTAATAC
CAATTATAATTGGGGGCTTCGGAAACTGACTAATTCCACTAATGATTGGCGCACCCGACA
TGGCATTCCCACGTATAAATAATATAAGTTTTTGATTATTACCCCCATCTTTTCTTCTTC
TTCTAGCATCTTCCGGGGTAGAGGCGGGAGCTGGGACAGGATGAACTGTTTATCCCCCAC
TCGCTGGAAACCTAGCCCATGCGGGTGCCTCCGTTGACCTTACCATTTTTTCTCTTCATC
TCGCCGGCGTTTCCTCTATTCTTGGAGCTATTAATTTTATTACAACGATCATTAATATAA
AACCTCCAGCTATTTCACAATATCAAACCCCTTTATTTGTTTGAGCCGTCCTAATTACAG
CTGTACTTCTTCTTCTCTCTCTACCAGTCCTAGCTGCTGGAATTACTATACTTCTAACAG
ACCGAAATCTTAACACTACATTCTTTGACCCTGCAGGAGGAGGGGACCCAATNNNNNNNN
NNNNNNNNNNNNNNNNNNNN
>OP782398_Leporinus_unitaenitus_Bacia_Tocantins
CCCTCAGTCTCCTAATTCGAGCAGAGCTTAGTCAACCCGGATCCCTTCTAGGTGATGACC
AAATTTATAATGTTATCGTTACCGCACATGCTTTTGTAATAATTTTTTTCATAGTAATAC
CAATTATAATTGGGGGCTTCGGAAACTGACTAATTCCACTAATGATTGGCGCACCCGACA
TGGCATTCCCACGTATAAATAATATAAGTTTTTGATTATTACCCCCATCTTTTCTTCTTC
TTCTAGCATCTTCCGGGGTAGAGGCGGGAGCTGGGACAGGATGAACTGTTTATCCCCCAC
TCGCTGGAAACCTAGCCCATGCGGGTGCCTCCGTTGACCTTACCATTTTTTCCCTTCATC
TCGCCGGCATTTCCTCTATTCTTGGAGCTATTAATTTTATTACAACGATCATTAATATAA
AACCTCCAGCTATTTCACAATATCAAACCCCTTTATTTGTTTGAGCCGTCCTAATTACAG
CTGTACTTCTTCTTCTCTCTCTACCAGTCCTAGCTGCTGGAATTACTATACTTCTAACAG
ACCGAAATCTTAACACTACATTCTTTGACCCTGCAGGAGGAGGGGACCCAATNNNNNNNN
NNNNNNNNNNNNNNNNNNNN
>OP782399_Leporinus_unitaenitus_Bacia_Tocantins
CCCTCAGTCTCCTAATTCGAGCAGAGCTTAGTCAACCCGGATCCCTTCTAGGTGATGACC
AAATTTATAATGTTATCGTTACCGCACATGCTTTTGTAATAATTTTTTTCATAGTAATAC
CAATTATAATTGGGGGCTTCGGAAACTGACTAATTCCACTAATGATTGGCGCACCCGACA
TGGCATTCCCACGTATAAATAATATAAGTTTTTGATTACTACCCCCATCTTTTCTTCTTC
TTCTAGCATCTTCCGGGGTAGAGGCGGGAGCTGGGACAGGATGAACTGTTTATCCCCCAC
TCGCTGGAAACCTAGCCCATGCAGGTGCCTCCGTTGACCTTACCATTTTTTCCCTTCATC
TCGCCGGCGTTTCCTCTATTCTTGGAGCTATTAATTTTATTACAACGATCATTAATATAA
AACCTCCAGCTATTTCACAATATCAAACCCCTTTATTTGTTTGAGCCGTCCTAATTACAG
CTGTACTTCTTCTTCTCTCTCTACCAGTCCTAGCTGCTGGAATTACTATACTTCTAACAG
ACCGAAATCTTAACACTACATTCTTTGACCCTGCAGGAGGAGGGGACCCAATNNNNNNNN
NNNNNNNNNNNNNNNNNNNN
>OP782400_Leporinus_unitaenitus_Bacia_Tocantins
CCCTCAGTCTCCTAATTCGAGCAGAGCTTAGTCAACCCGGATCCCTTCTAGGTGATGACC
AAATTTATAATGTTATCGTTACCGCACATGCTTTTGTAATAATTTTTTTCATAGTAATAC
CAATTATAATTGGGGGCTTCGGAAACTGACTAATTCCACTAATGATTGGCGCACCCGACA
TGGCATTCCCACGTATAAATAATATAAGTTTTTGATTATTACCCCCATCTTTTCTTCTTC
TTCTAGCATCTTCCGGGGTAGAGGCGGGAGCTGGGACAGGATGAACTGTTTATCCCCCAC
TCGCTGGAAACCTAGCCCATGCGGGTGCCTCCGTTGACCTTACCATTTTTTCCCTTCATC
TCGCCGGCGTTTCCTCTATTCTTGGAGCTATTAATTTTATTACAACGATCATTAATATAA
AACCTCCAGCTATTTCACAATATCAAACCCCTTTATTTGTTTGAGCCGTCCTAATTACAG
CTGTACTTCTTCTTCTCTCTCTACCAGTCCTAGCTGCTGGAATTACTATACTTCTAACAG
ACCGAAATCTTAATACTACATTCTTTGACCCTGCAGGAGGAGGGGACCCAATNNNNNNNN
NNNNNNNNNNNNNNNNNNNN
>OP782401_Leporinus_piau_Bacia_Parnaiba
CCCTAAGCCTTCTAATTCGAGCAGAACTTAGTCAACCCGGCTCCCTTTTAGGTGATGACC
AGATTTATAATGTTATTGTTACTGCACATGCATTCGTAATGATTTTCTTCATAGTGATAC
CAATTATGATTGGGGGCTTCGGAAACTGACTAATTCCCCTAATAATTGGTGCACCTGACA
TAGCATTTCCACGAATAAATAACATAAGCTTCTGATTGTTGCCCCCATCTTTTCTTCTCC
TACTAGCTTCCTCCGGAGTAGAAGCCGGAGCCGGCACAGGTTGAACTGTTTATCCCCCGC
TTGCTGGAAATTTAGCGCACGCAGGCGCCTCCGTTGACCTAACTATTTTTTCCCTTCACC
TCGCCGGTGTCTCCTCAATTCTCGGAGCTATCAACTTTATTACAACCATTATTAATATAA
AACCGCCGGCTATTTCACAATATCAAACCCCCTTATTCGTCTGAGCCGTCCTAATTACAG
CCGTCCTCCTCCTTCTCTCCCTACCAGTTCTGGCTGCCGGAATTACTATACTCTTAACAG
ACCGAAATCTCAACACTACTTTCTTTGACCCTGCAGGCGGAGGAGACCCAATTTTATACC
AACACTTATTTTGATTCTTT
>OP782402_Leporinus_piau_Bacia_Parnaiba
CCCTCAGCCTCCTAATCCGAGCAGAACTTAGTCAACCCGGGTCCCTTCTAGGTGACGACC
AAATTTATAATGTTATCGTTACCGCACATGCTTTCGTAATAATCTTCTTCATAGTGATGC
CGATCATAATTGGGGGCTTCGGAAACTGACTAGTCCCGCTAATGATTGGCGCACCCGATA
TGGCATTTCCACGAATAAATAACATAAGCTTCTGACTACTACCCCCATCTTTCCTCCTCC
TTTTAGCATCTTCTGGGGTAGAGGCCGGGGCCGGAACAGGTTGAACTGTCTACCCGCCAC
TTGCTGGAAACTTGGCCCACGCAGGCGCTTCCGTCGACCTTACCATCTTCTCCCTACATC
TCGCCGGTGTCTCCTCCATTCTTGGAGCCATTAATTTTATTACAACAATTATTAACATAA
AACCCCCAGCCATCTCACAATATCAAACCCCTCTATTTGTCTGGGCCGTCCTAATTACAG
CAGTACTTCTTCTCCTCTCACTACCCGTTCTAGCTGCCGGAATTACTATACTTCTAACAG
ACCGAAATCTTAATACCACATTCTTTGACCCGGCAGGAGGAGGAGACCCAATTCTCTACC
AACACCTATTCTGATTCTTT
>OP782403_Leporinus_piau_Bacia_Parnaiba
CCCTCAGCCTTCTAATCCGAGCAGAACTTAGTCAACCCGGCTCCCTTTTAGGTGATGACC
AGATTTATAATGTTATTGTTACTGCACATGCATTCGTAATGATTTTCTTCATAGTGATAC
CAATTATGATTGGGGGCTTCGGAAACTGACTAATTCCCCTAATAATTGGTGCACCTGACA
TAGCATTTCCACGAATAAATAACATAAGCTTCTGATTGTTGCCCCCATCTTTTCTTCTCC
TACTAGCTTCCTCCGGAGTAGAAGCCGGAGCCGGCACAGGTTGAACTGTTTATCCCCCGC
TTGCTGGAAATTTAGCGCACGCAGGCGCCTCCGTTGACCTAACTATTTTTTCCCTTCACC
TCGCCGGTGTCTCCTCAATTCTCGGAGCTATCAACTTTATTACAACCATTATTAATATAA
AACCGCCGGCTATTTCACAATATCAAACCCCCTTATTCGTCTGAGCCGTCCTAATTACAG
CCGTCCTCCTCCTTCTCTCCCTACCAGTTCTGGCTGCCGGAATTACTATACTCTTAACAG
ACCGAAATCTCAACACTACTTTCTTTGACCCTGCAGGCGGAGGAGACCCAATTTTATACC
AACACTTATTTTGATTCTTT
>OP782404_Leporinus_piau_Bacia_Parnaiba
CCCTCAGCCTCCTAATCCGAGCAGAACTTAGTCAACCCGGGTCCCTTCTAGGTGACGACC
AAATTTATAATGTTATCGTTACCGCACATGCTTTCGTAATAATCTTCTTCATAGTGATGC
CGATCATAATTGGGGGCTTCGGAAACTGACTAGTCCCGCTAATGATTGGCGCACCCGATA
TGGCATTTCCACGAATAAATAACATAAGCTTCTGACTACTACCCCCATCTTTCCTCCTCC
TTTTAGCATCTTCTGGGGTAGAGGCCGGGGCCGGAACAGGTTGAACTGTCTACCCGCCAC
TTGCTGGAAACTTGGCCCACGCAGGCGCTTCCGTCGACCTTACCATCTTCTCCCTACATC
TCGCCGGTGTCTCCTCCATTCTTGGAGCCATTAATTTTATTACAACAATTATTAACATAA
AACCCCCAGCCATCTCACAATATCAAACCCCTCTATTTGTCTGGGCCGTCCTAATTACAG
CAGTACTTCTTCTCCTCTCACTACCCGTTCTAGCTGCCGGAATTACTATACTTCTAACAG
ACCGAAATCTTAATACCACATTCTTTGACCCGGCAGGAGGAGGAGACCCAATTCTCTACC
AACACCTATTCTGATTCTTT
>OP782405_Leporinus_piau_Bacia_Parnaiba
CCCTAAGCCTTCTAATTCGAGCAGAACTTAGTCAACCCGGCTCCCTTTTAGGTGATGACC
AGATTTATAATGTTATTGTTACTGCACATGCATTCGTAATGATTTTCTTCATAGTGATAC
CAATTATGATTGGGGGCTTCGGAAACTGACTAATTCCCCTAATAATTGGTGCACCTGACA
TAGCATTTCCACGAATAAATAACATAAGCTTCTGATTGTTGCCCCCATCTTTTCTTCTCC
TACTAGCTTCCTCCGGAGTAGAAGCCGGAGCCGGCACAGGTTGAACTGTTTATCCCCCGC
TTGCTGGAAATTTAGCGCACGCAGGCGCCTCCGTTGACCTAACTATTTTTTCCCTTCACC
TCGCCGGTGTCTCCTCAATTCTCGGAGCTATCAACTTTATTACAACCATTATTAATATAA
AACCGCCGGCTATTTCACAATATCAAACCCCCTTATTCGTCTGAGCCGTCCTAATTACAG
CCGTCCTCCTCCTTCTCTCCCTACCAGTTCTGGCTGCCGGAATTACTATACTCTTAACAG
ACCGAAATCTCAACACTACTTTCTTTGACCCTGCAGGCGGAGGAGACCCAATTTTATACC
AACACTTATTTTGATTCTTT
>OP782406_Leporinus_piau_Bacia_Parnaiba
CCCTAAGCCTTCTAATTCGAGCAGAACTTAGTCAACCCGGCTCCCTTTTAGGTGATGACC
AGATTTATAATGTTATTGTTACTGCACATGCATTCGTAATGATTTTCTTCATAGTGATAC
CAATTATGATTGGGGGCTTCGGAAACTGACTAATTCCCCTAATAATTGGTGCACCTGACA
TAGCATTTCCACGAATAAATAACATAAGCTTCTGATTGTTGCCCCCATCTTTTCTTCTCC
TACTAGCTTCCTCCGGAGTAGAAGCCGGAGCCGGCACAGGTTGAACTGTTTATCCCCCGC
TTGCTGGAAATTTAGCGCACGCAGGCGCCTCCGTTGACCTAACTATTTTTTCCCTTCACC
TCGCCGGTGTCTCCTCAATTCTCGGAGCTATCAACTTTATTACAACCATTATTAATATAA
AACCGCCGGCTATTTCACAATATCAAACCCCCTTATTCGTCTGAGCCGTCCTAATTACAG
CCGTCCTCCTCCTTCTCTCCCTACCAGTTCTGGCTGCCGGAATTACTATACTCTTAACAG
ACCGAAATCTCAACACTACTTTCTTTGACCCTGCAGGCGGAGGAGACCCAATTTTATACC
AACACTTATTTTGATTCTTT
>OP782407_Leporinus_piau_Bacia_Parnaiba
CCCTCAGCCTTCTAATCCGAGCAGAACTTAGTCAACCCGGCTCCCTTTTAGGTGATGACC
AGATTTATAATGTTATTGTTACTGCACATGCATTCGTAATGATTTTCTTCAAAGTGATAC
CAATTATGATTGGGGGCTTCGGAAACTGACTAATTCCCCTAATAATTGGTGCACCTGACA
TAGCATTTCCACGAATAAATAACATAAGCTTCTGATTGTTGCCCCCATCTTTTCTTCTCC
TACTAGCTTCCTCCGGAGTAGAAGCCGGAGCCGGCACAGGTTGAACTGTTTATCCCCCGC
TTGCTGGAAATTTAGCGCACGCAGGCGCCTCCGTTGACCTAACTATTTTTTCCCTTCACC
TCGCCGGTGTCTCCTCAATTCTCGGAGCTATCAACTTTATTACAACCATTATTAATATAA
AACCGCCGGCTATTTCACAATATCAAACCCCCTTATTCGTCTGAGCCGTCCTAATTACAG
CCGTCCTCCTCCTTCTCTCCCTACCAGTTCTGGCTGCCGGAATTACTATACTCTTAACAG
ACCGAAATCTCAACACTACTTTCTTTGACCCTGCAGGCGGAGGAGACCCAATTTTATACC
AACACTTATTTTGATTCTTT
>OP782408_Leporinus_piau_Bacia_Parnaiba
CCCTAAGCCTTCTAATTCGAGCAGAACTTAGTCAACCCGGCTCCCTTTTAGGTGATGACC
AGATTTATAATGTTATTGTTACTGCACATGCATTCGTAATGATTTTCTTCATAGTGATAC
CAATTATGATTGGGGGCTTCGGAAACTGACTAATTCCCCTAATAATTGGTGCACCTGACA
TAGCATTTCCACGAATAAATAACATAAGCTTCTGATTGTTGCCCCCATCTTTTCTTCTCC
TACTAGCTTCCTCCGGAGTAGAAGCCGGAGCCGGCACAGGTTGAACTGTTTATCCCCCGC
TTGCTGGAAATTTAGCGCACGCAGGCGCCTCCGTTGACCTAACTATTTTTTCCCTTCACC
TCGCCGGTGTCTCCTCAATTCTCGGAGCTATCAACTTTATTACAACCATTATTAATATAA
AACCGCCGGCTATTTCACAATATCAAACCCCCTTATTCGTCTGAGCCGTCCTAATTACAG
CCGTCCTCCTCCTTCTCTCCCTACCAGTTCTGGCTGCCGGAATTACTATACTCTTAACAG
ACCGAAATCTCAACACTACTTTCTTTGACCCTGCAGGCGGAGGAGACCCAATTTTATACC
AACACTTATTTTGATTCTTT
>OP782409_Leporinus_piau_Bacia_Parnaiba
CCCTAAGCCTTCTAATTCGAGCAGAACTTAGTCAACCCGGCTCCCTTTTAGGTGATGACC
AGATTTATAATGTTATTGTTACTGCACATGCATTCGTAATGATTTTCTTCATAGTGATAC
CAATTATGATTGGGGGCTTCGGAAACTGACTAATTCCCCTAATAATTGGTGCACCTGACA
TAGCATTTCCACGAATAAATAACATAAGCTTCTGATTGTTGCCCCCATCTTTTCTTCTCC
TACTAGCTTCCTCCGGAGTAGAAGCCGGAGCCGGCACAGGTTGAACTGTTTATCCCCCGC
TTGCTGGAAATTTAGCGCACGCAGGCGCCTCCGTTGACCTAACTATTTTTTCCCTTCACC
TCGCCGGTGTCTCCTCAATTCTCGGAGCTATCAACTTTATTACAACCATTATTAATATAA
AACCGCCGGCTATTTCACAATATCAAACCCCCTTATTCGTCTGAGCCGTCCTAATTACAG
CCGTCCTCCTCCTTCTCTCCCTACCAGTTCTGGCTGCCGGAATTACTATACTCTTAACAG
ACCGAAATCTCAACACTACTTTCTTTGACCCTGCAGGCGGAGGAGACCCAATTTTATACC
AACACTTATTTTGATTCTTT
>OP782410_Leporinus_piau_Bacia_Parnaiba
CCCTAAGCCTTCTAATTCGAGCAGAACTTAGTCAACCCGGCTCCCTTTTAGGTGATGACC
AGATTTATAATGTTATTGTTACTGCACATGCATTCGTAATGATTTTCTTCATAGTGATAC
CAATTATGATTGGGGGCTTCGGAAACTGACTAATTCCCCTAATAATTGGTGCACCTGACA
TAGCATTTCCACGAATAAATAACATAAGCTTCTGATTGTTGCCCCCATCTTTTCTTCTCC
TACTAGCTTCCTCCGGAGTAGAAGCCGGAGCCGGCACAGGTTGAACTGTTTATCCCCCGC
TTGCTGGAAATTTAGCGCACGCAGGCGCCTCCGTTGACCTAACTATTTTTTCCCTTCACC
TCGCCGGTGTCTCCTCAATTCTCGGAGCTATCAACTTTATTACAACCATTATTAATATAA
AACCGCCGGCTATTTCACAATATCAAACCCCCTTATTCGTCTGAGCCGTCCTAATTACAG
CCGTCCTCCTCCTTCTCTCCCTACCAGTTCTGGCTGCCGGAATTACTATACTCTTAACAG
ACCGAAATCTCAACACTACTTTCTTTGACCCTGCAGGCGGAGGAGACCCAATTTTATACC
AACACTTATTTTGATTCTTT
>OP782411_Leporinus_piau_Bacia_Parnaiba
CCCTAAGCCTTCTAATTCGAGCAGAACTTAGTCAACCCGGCTCCCTTTTAGGTGATGACC
AGATTTATAATGTTATTGTTACTGCACATGCATTCGTAATGATTTTCTTCATAGTGATAC
CAATTATGATTGGGGGCTTCGGAAACTGACTAATTCCCCTAATAATTGGTGCACCTGACA
TAGCATTTCCACGAATAAATAACATAAGCTTCTGATTGTTGCCCCCATCTTTTCTTCTCC
TACTAGCTTCCTCCGGAGTAGAAGCCGGAGCCGGCACAGGTTGAACTGTTTATCCCCCGC
TTGCTGGAAATTTAGCGCACGCAGGCGCCTCCGTTGACCTAACTATTTTTTCCCTTCACC
TCGCCGGTGTCTCCTCAATTCTCGGAGCTATCAACTTTATTACAACCATTATTAATATAA
AACCGCCGGCTATTTCACAATATCAAACCCCCTTATTCGTCTGAGCCGTCCTAATTACAG
CCGTCCTCCTCCTTCTCTCCCTACCAGTTCTGGCTGCCGGAATTACTATACTCTTAACAG
ACCGAAATCTCAACACTACTTTCTTTGACCCTGCAGGCGGAGGAGACCCAATTTTATACC
AACACTTATTTTGATTCTTT
>OP782412_Leporinus_piau_Bacia_Parnaiba
CCCTAAGCCTTCTAATTCGAGCAGAACTTAGTCAACCCGGCTCCCTTTTAGGTGATGACC
AGATTTATAATGTTATTGTTACTGCACATGCATTCGTAATGATTTTCTTCATAGTGATAC
CAATTATGATTGGGGGCTTCGGAAACTGACTAATTCCCCTAATAATTGGTGCACCTGACA
TAGCATTTCCACGAATAAATAACATAAGCTTCTGATTGTTGCCCCCATCTTTTCTTCTCC
TACTAGCTTCCTCCGGAGTAGAAGCCGGAGCCGGCACAGGTTGAACTGTTTATCCCCCGC
TTGCTGGAAATTTAGCGCACGCAGGCGCCTCCGTTGACCTAACTATTTTTTCCCTTCACC
TCGCCGGTGTCTCCTCAATTCTCGGAGCTATCAACTTTATTACAACCATTATTAATATAA
AACCGCCGGCTATTTCACAATATCAAACCCCCTTATTCGTCTGAGCCGTCCTAATTACAG
CCGTCCTCCTCCTTCTCTCCCTACCAGTTCTGGCTGCCGGAATTACTATACTCTTAACAG
ACCGAAATCTCAACACTACTTTCTTTGACCCTGCAGGCGGAGGAGACCCAATTTTATACC
AACACTTATTTTGATTCTTT
>OP782413_Leporinus_piau_Bacia_Parnaiba
CCCTAAGCCTTCTAATTCAAGCAGAACTTAGTCAACCCGGCTCCCTTTTAGGTGATGACC
AGATTTATAATGTTATTGTTACTGCACATGCATTCGTAATGATTTTCTTCATAGTGATAC
CAATTATGATTGGGGGCTTCGGAAACTGACTAATTCCCCTAATAATTGGTGCACCTGACA
TAGCATTTCCACGAATAAATAACATAAGCTTCTGATTGTTGCCCCCATCTTTTCTTCTCC
TACTAGCTTCCTCCGGAGTAGAAGCCGGAGCCGGCACAGGTTGAACTGTTTATCCCCCGC
TTGCTGGAAATTTAGCGCACGCAGGCGCCTCCGTTGACCTAACTATTTTTTCCCTTCACC
TCGCCGGTGTCTCCTCAATTCTCGGAGCTATCAACTTTATTACAACCATTATTAATATAA
AACCGCCGGCTATTTCACAATATCAAACCCCCTTATTCGTCTGAGCCGTCCTAATTACAG
CCGTCCTCCTCCTTCTCTCCCTACCAGTTCTGGCTGCCGGAATTACTATACTCTTAACAG
ACCGAAATCTCAACACTACTTTCTTTGACCCTGCAGGCGGAGGAGACCCAATTTTATACC
AACACTTATTTTGATTCTTT
>OP782414_Leporinus_piau_Bacia_Parnaiba
CCCTAAGCCTTCTAATTCGAGCAGAACTTAGTCAACCCGGCTCCCTTTTAGGTGATGACC
AGATTTATAATGTTATTGTTACTGCACATGCATTCGTAATGATTTTCTTCATAGTGATAC
CAATTATGATTGGGGGCTTCGGAAACTGACTAATTCCCCTAATAATTGGTGCACCTGACA
TAGCATTTCCACGAATAAATAACATAAGCTTCTGATTGTTGCCCCCATCTTTTCTTCTCC
TACTAGCTTCCTCCGGAGTAGAAGCCGGAGCCGGCACAGGTTGAACTGTTTATCCCCCGC
TTGCTGGAAATTTAGCGCACGCAGGCGCCTCCGTTGACCTAACTATTTTTTCCCTTCACC
TCGCCGGTGTCTCCTCAATTCTCGGAGCTATCAACTTTATTACAACCATTATTAATATAA
AACCGCCGGCTATTTCACAATATCAAACCCCCTTATTCGTCTGAGCCGTCCTAATTACAG
CCGTCCTCCTCCTTCTCTCCCTACCAGTTCTGGCTGCCGGAATTACTATACTCTTAACAG
ACCGAAATCTCAACACTACTTTCTTTGACCCTGCAGGCGGAGGAGACCCAATTTTATACC
AACACTTATTTTGATTCTTT
>OP782415_Leporinus_piau_Bacia_Parnaiba
CCCTAAGCCTTCTAATTCAAGCAGAACTTAGTCAACCCGGCTCCCTTTTAGGTGATGACC
AGATTTATAATGTTATTGTTACTGCACATGCATTCGTAATGATTTTCTTCATAGTGATAC
CAATTATGATTGGGGGCTTCGGAAACTGACTAATTCCCCTAATAATTGGTGCACCTGACA
TAGCATTTCCACGAATAAATAACATAAGCTTCTGATTGTTGCCCCCATCTTTTCTTCTCC
TACTAGCTTCCTCCGGAGTAGAAGCCGGAGCCGGCACAGGTTGAACTGTTTATCCCCCGC
TTGCTGGAAATTTAGCGCACGCAGGCGCCTCCGTTGACCTAACTATTTTTTCCCTTCACC
TCGCCGGTGTCTCCTCAATTCTCGGAGCTATCAACTTTATTACAACCATTATTAATATAA
AACCGCCGGCTATTTCACAATATCAAACCCCCTTATTCGTCTGAGCCGTCCTAATTACAG
CCGTCCTCCTCCTTCTCTCCCTACCAGTTCTGGCTGCCGGAATTACTATACTCTTAACAG
ACCGAAATCTCAACACTACTTTCTTTGACCCTGCAGGCGGAGGAGACCCAATTTTATACC
AACACTTATTTTGATTCTTT
>OP782416_Leporinus_piau_Bacia_Parnaiba
CCCTAAGCCTTCTAATTCGAGCAGAACTTAGTCAACCCGGCTCCCTTTTAGGTGATGACC
AGATTTATAATGTTATTGTTACTGCACATGCATTCGTAATGATTTTCTTCATAGTGATAC
CAATTATGATTGGGGGCTTCGGAAACTGACTAATTCCCCTAATAATTGGTGCACCTGACA
TAGCATTTCCACGAATAAATAACATAAGCTTCTGATTGTTGCCCCCATCTTTTCTTCTCC
TACTAGCTTCCTCCGGAGTAGAAGCCGGAGCCGGCACAGGTTGAACTGTTTATCCCCCGC
TTGCTGGAAATTTAGCGCACGCAGGCGCCTCCGTTGACCTAACTATTTTTTCCCTTCACC
TCGCCGGTGTCTCCTCAATTCTCGGAGCTATCAACTTTATTACAACCATTATTAATATAA
AACCGCCGGCTATTTCACAATATCAAACCCCCTTATTCGTCTGAGCCGTCCTAATTACAG
CCGTCCTCCTCCTTCTCTCCCTACCAGTTCTGGCTGCCGGAATTACTATACTCTTAACAG
ACCGAAATCTCAACACTACTTTCTTTGACCCTGCAGGCGGAGGAGACCCAATTTTATACC
AACACTTATTTTGATTCTTT
>OP782417_Leporinus_piau_Bacia_Parnaiba
CCCTAAGCCTTCTAATTCGAGCAGAACTTAGTCAACCCGGCTCCCTTTTAGGTGATGACC
AGATTTATAATGTTATTGTTACTGCACATGCATTCGTAATGATTTTCTTCATAGTGATAC
CAATTATGATTGGGGGCTTCGGAAACTGACTAATTCCCCTAATAATTGGTGCACCTGACA
TAGCATTTCCACGAATAAATAACATAAGCTTCTGATTGTTGCCCCCATCTTTTCTTCTCC
TACTAGCTTCCTCCGGAGTAGAAGCCGGAGCCGGCACAGGTTGAACTGTTTATCCCCCGC
TTGCTGGAAATTTAGCGCACGCAGGCGCCTCCGTTGACCTAACTATTTTTTCCCTTCACC
TCGCCGGTGTCTCCTCAATTCTCGGAGCTATCAACTTTATTACAACCATTATTAATATAA
AACCGCCGGCTATTTCACAATATCAAACCCCCTTATTCGTCTGAGCCGTCCTAATTACAG
CCGTCCTCCTCCTTCTCTCCCTACCAGTTCTGGCTGCCGGAATTACTATACTCTTAACAG
ACCGAAATCTCAACACTACTTTCTTTGACCCTGCAGGCGGAGGAGACCCAATTTTATACC
AACACTTATTTTGATTCTTT
>OP782418_Leporinus_piau_Bacia_Parnaiba
CCCTAAGCCTTCTAATTCGAGCAGAACTTAGTCAACCCGGCTCCCTTTTAGGTGATGACC
AGATTTATAATGTTATTGTTACTGCACATGCATTCGTAATGATTTTCTTCATAGTGATAC
CAATTATGATTGGGGGCTTCGGAAACTGACTAATTCCCCTAATAATTGGTGCACCTGACA
TAGCATTTCCACGAATAAATAACATAAGCTTCTGATTGTTGCCCCCATCTTTTCTTCTCC
TACTAGCTTCCTCCGGAGTAGAAGCCGGAGCCGGCACAGGTTGAACTGTTTATCCCCCGC
TTGCTGGAAATTTAGCGCACGCAGGCGCCTCCGTTGACCTAACTATTTTTTCCCTTCACC
TCGCCGGTGTCTCCTCAATTCTCGGAGCTATCAACTTTATTACAACCATTATTAATATAA
AACCGCCGGCTATTTCACAATATCAAACCCCCTTATTCGTCTGAGCCGTCCTAATTACAG
CCGTCCTCCTCCTTCTCTCCCTACCAGTTCTGGCTGCCGGAATTACTATACTCTTAACAG
ACCGAAATCTCAACACTACTTTCTTTGACCCTGCAGGCGGAGGAGACCCAATTTTATACC
AACACTTATTTTGATTCTTT
